# Supplementary material for: Inter- and intraspecific diversity of food legumes among households and communities in Ethiopia
Source: PLoS One. 2019 Dec 23;14(12):e0227074. doi: 10.1371/journal.pone.0227074 (PMC6927635; doi:10.1371/journal.pone.0227074)
Supplement: S1 Data — Includes species richness, varietal richness, agroecological and socioeconomic data associated with farming households interviewed. Names and other identifying information have been removed to ensure the confidentiality of human subjects. (XLSX) [file pone.0227074.s002.xlsx]

## Sheet: Interspecific data
ID	target_legume	region	zone	kebele	agroecology	wealth	hh_head_gender	altitude	total_rain	dekads_greater than 20mm rain	ha_legumes_2015/16	species	varieties_target	traditional_varieties	new_varieties
2016_0001	fenugreek	Amhara	South Wollo	Amayu	SM4	mid_high	male	2600	956	16	0.625	2	1	1	0
2016_0002	fenugreek	Amhara	South Wollo	Amayu	SM4	low	male	2601	956	16	0.75	2	1	1	0
2016_0003	fenugreek	Amhara	South Wollo	Amayu	SM4	low	female	2605	1028	16	0.25	1	1	1	0
2016_0004	fenugreek	Amhara	South Wollo	Amayu	SM4	low	male	2618	956	16	0.25	1	1	1	0
2016_0005	fenugreek	Amhara	South Wollo	Amayu	SM4	low	male	2618	1028	16	0.625	2	1	1	0
2016_0006	fenugreek	Amhara	South Wollo	Amayu	SM4	mid_high	male	2604	1028	16	0.625	2	1	1	0
2016_0007	fenugreek	Amhara	South Wollo	Amayu	SM4	mid_high	male	2614	956	16	0.25	2	1	1	0
2016_0008	fenugreek	Amhara	South Wollo	Amayu	SM4	mid_high	male	2634	956	16	0.25	2	1	1	0
2016_0009	fenugreek	Amhara	South Wollo	Amayu	SM4	mid_high	male	2619	956	16	0.25	2	1	1	0
2016_0010	fenugreek	Amhara	South Wollo	Amayu	SM4	mid_high	male	2619	956	16	0.5	1	1	1	0
2016_0011	fenugreek	Amhara	South Wollo	Amayu	SM4	low	male	2665	956	16	0.75	2	1	1	0
2016_0012	fenugreek	Amhara	South Wollo	Amayu	SM4	low	male	2642	956	16	0.125	1	1	1	0
2016_0013	fenugreek	Amhara	North Shewa	Begoch Gat	SM4	low	female	2977	923	13	0.5625	3	1	1	0
2016_0014	fenugreek	Amhara	North Shewa	Begoch Gat	SM4	mid_high	male	3008	923	13	0.8125	5	1	1	0
2016_0015	fenugreek	Amhara	North Shewa	Begoch Gat	SM4	low	female	3030	923	13	0.5	3	1	1	0
2016_0016	fenugreek	Amhara	North Shewa	Begoch Gat	SM4	low	male	2988	941	13	0.625	3	1	1	0
2016_0017	fenugreek	Amhara	North Shewa	Begoch Gat	SM4	low	male	2985	941	13	0.75	4	1	1	0
2016_0018	fenugreek	Amhara	North Shewa	Begoch Gat	SM4	mid_high	female	3021	941	13	1.125	3	1	1	0
2016_0019	fenugreek	Amhara	North Shewa	Begoch Gat	SM4	mid_high	male	3004	923	13	1.25	4	1	1	0
2016_0020	fenugreek	Amhara	North Shewa	Begoch Gat	SM4	mid_high	male	2977	923	13	1.125	5	1	1	0
2016_0021	fenugreek	Amhara	North Shewa	Begoch Gat	SM4	mid_high	male	2981	923	13	0.5	2	1	1	0
2016_0022	fenugreek	Amhara	North Shewa	Begoch Gat	SM4	mid_high	male	2962	923	13	1.1875	5	1	1	0
2016_0023	fenugreek	Amhara	North Shewa	Begoch Gat	SM4	low	male	2952	923	13	0.8125	3	1	1	0
2016_0024	fenugreek	Amhara	North Shewa	Begoch Gat	SM4	low	male	2981	923	13	0.9375	4	1	1	0
2016_0025	fenugreek	Amhara	South Wollo	Boren	SM4	mid_high	male	2715	1057	17	0.875	3	1	1	0
2016_0026	fenugreek	Amhara	South Wollo	Boren	SM4	low	male	2699	1057	17	0.8125	3	1	1	0
2016_0027	fenugreek	Amhara	South Wollo	Boren	SM4	low	male	2723	1057	17	0.75	2	1	1	0
2016_0028	fenugreek	Amhara	South Wollo	Boren	SM4	low	male	2718	1057	17	0.75	2	1	1	0
2016_0029	fenugreek	Amhara	South Wollo	Boren	SM4	low	male	2710	1057	17	0.75	2	1	1	0
2016_0030	fenugreek	Amhara	South Wollo	Boren	SM4	low	male	2709	1057	17	0.375	2	1	1	0
2016_0031	fenugreek	Amhara	South Wollo	Boren	SM4	low	male	2721	1057	17	0.75	2	1	1	0
2016_0032	fenugreek	Amhara	South Wollo	Boren	SM4	mid_high	male	2693	1057	17	0.75	2	1	1	0
2016_0033	fenugreek	Amhara	South Wollo	Boren	SM4	mid_high	male	2700	1057	17	1.25	3	1	1	0
2016_0034	fenugreek	Amhara	South Wollo	Boren	SM4	mid_high	male	2709	1057	17	1.25	2	1	1	0
2016_0035	fenugreek	Amhara	South Wollo	Boren	SM4	mid_high	male	2703	1057	17	1.25	2	1	1	0
2016_0036	fenugreek	Amhara	South Wollo	Boren	SM4	mid_high	male	2707	1057	17	0.75	3	1	1	0
2016_0037	fenugreek	Amhara	North Shewa	Egdawasha	SM3	mid_high	male	2711	847	13	1.6875	5	1	1	0
2016_0038	fenugreek	Amhara	North Shewa	Egdawasha	SM3	low	male	2709	847	13	0.625	3	1	1	0
2016_0039	fenugreek	Amhara	North Shewa	Egdawasha	SM3	low	male	2708	847	13	0.6875	4	1	1	0
2016_0040	fenugreek	Amhara	North Shewa	Egdawasha	SM3	mid_high	male	2738	889	13	1	2	1	1	0
2016_0041	fenugreek	Amhara	North Shewa	Egdawasha	SM3	mid_high	male	2723	889	13	0.6875	4	1	1	0
2016_0042	fenugreek	Amhara	North Shewa	Egdawasha	SM3	low	male	2722	889	13	1.375	5	1	1	0
2016_0043	fenugreek	Amhara	North Shewa	Egdawasha	SM3	mid_high	male	2739	889	13	0.875	3	1	1	0
2016_0044	fenugreek	Amhara	North Shewa	Egdawasha	SM3	low	female	2736	889	13	0.25	2	1	1	0
2016_0045	fenugreek	Amhara	North Shewa	Egdawasha	SM3	low	male	2713	889	13	0.875	3	1	1	0
2016_0046	fenugreek	Amhara	North Shewa	Egdawasha	SM3	mid_high	male	2731	847	13	0.625	3	1	1	0
2016_0047	fenugreek	Amhara	North Shewa	Egdawasha	SM3	mid_high	male	2735	889	13	0.625	2	1	1	0
2016_0048	fenugreek	Amhara	North Shewa	Egdawasha	SM3	low	male	2733	889	13	0.5625	3	1	1	0
2016_0049	fenugreek	Amhara	South Wollo	Ejerty	SM3	mid_high	male	2588	918	15	0.5	1	1	1	0
2016_0050	fenugreek	Amhara	South Wollo	Ejerty	SM3	low	male	2599	918	15	0.5	3	1	1	0
2016_0051	fenugreek	Amhara	South Wollo	Ejerty	SM3	mid_high	male	2591	918	15	2.375	4	1	1	0
2016_0052	fenugreek	Amhara	South Wollo	Ejerty	SM3	low	male	2618	918	15	0.625	2	1	1	0
2016_0053	fenugreek	Amhara	South Wollo	Ejerty	SM3	mid_high	male	2592	918	15	1.125	3	1	1	0
2016_0054	fenugreek	Amhara	South Wollo	Ejerty	SM3	low	male	2630	918	15	0.625	2	1	1	0
2016_0055	fenugreek	Amhara	South Wollo	Ejerty	SM3	mid_high	male	2653	918	15	1.125	3	1	1	0
2016_0056	fenugreek	Amhara	South Wollo	Ejerty	SM3	low	male	2617	918	15	0.875	2	1	1	0
2016_0057	fenugreek	Amhara	South Wollo	Ejerty	SM3	mid_high	male	2556	918	15	0.75	3	1	1	0
2016_0058	fenugreek	Amhara	South Wollo	Ejerty	SM3	mid_high	male	2566	918	15	1.875	4	1	1	0
2016_0059	fenugreek	Amhara	South Wollo	Ejerty	SM3	low	male	2633	918	15	1	3	1	1	0
2016_0060	fenugreek	Amhara	South Wollo	Ejerty	SM3	low	male	2600	918	15	0.25	2	1	1	0
2016_0061	fenugreek	Amhara	North Shewa	Feresmegalbia	SM4	low	male	2899	948	13	0.6875	4	1	1	0
2016_0062	fenugreek	Amhara	North Shewa	Feresmegalbia	SM4	mid_high	male	2899	948	13	0.625	3	1	1	0
2016_0063	fenugreek	Amhara	North Shewa	Feresmegalbia	SM4	low	male	2914	948	13	0.5	3	1	1	0
2016_0064	fenugreek	Amhara	North Shewa	Feresmegalbia	SM4	mid_high	male	2881	948	13	0.875	3	1	1	0
2016_0065	fenugreek	Amhara	North Shewa	Feresmegalbia	SM4	mid_high	male	2847	948	13	0.75	4	1	1	0
2016_0066	fenugreek	Amhara	North Shewa	Feresmegalbia	SM4	mid_high	male	2897	948	13	0.875	3	1	1	0
2016_0067	fenugreek	Amhara	North Shewa	Feresmegalbia	SM4	mid_high	male	2892	948	13	0.875	3	1	1	0
2016_0068	fenugreek	Amhara	North Shewa	Feresmegalbia	SM4	mid_high	female	2893	948	13	0.5	3	1	1	0
2016_0069	fenugreek	Amhara	North Shewa	Feresmegalbia	SM4	low	male	2892	948	13	0.375	3	1	1	0
2016_0070	fenugreek	Amhara	North Shewa	Feresmegalbia	SM4	low	male	2884	948	13	0.5625	3	1	1	0
2016_0071	fenugreek	Amhara	North Shewa	Feresmegalbia	SM4	low	male	2899	948	13	0.3125	2	1	1	0
2016_0072	fenugreek	Amhara	North Shewa	Feresmegalbia	SM4	low	male	2898	948	13	0.75	3	1	1	0
2016_0073	fenugreek	Amhara	South Wollo	Kubi	SM4	low	male	2611	1039	16	0.625	2	1	1	0
2016_0074	fenugreek	Amhara	South Wollo	Kubi	SM4	low	male	2626	1039	16	0.375	2	1	1	0
2016_0075	fenugreek	Amhara	South Wollo	Kubi	SM4	mid_high	male	2614	1039	16	0.25	2	1	1	0
2016_0076	fenugreek	Amhara	South Wollo	Kubi	SM4	mid_high	male	2620	1039	16	0.625	2	1	1	0
2016_0077	fenugreek	Amhara	South Wollo	Kubi	SM4	mid_high	male	2592	1039	16	0.625	2	NA	NA	NA
2016_0078	fenugreek	Amhara	South Wollo	Kubi	SM4	low	male	2607	900	15	0.25	2	1	1	0
2016_0079	fenugreek	Amhara	South Wollo	Kubi	SM4	low	male	2621	1039	16	1	2	1	1	0
2016_0080	fenugreek	Amhara	South Wollo	Kubi	SM4	low	female	2620	1039	16	0.3125	2	1	1	0
2016_0081	fenugreek	Amhara	South Wollo	Kubi	SM4	low	male	2605	900	15	0.25	2	1	1	0
2016_0082	fenugreek	Amhara	South Wollo	Kubi	SM4	mid_high	male	2609	900	15	0.625	2	1	1	0
2016_0083	fenugreek	Amhara	South Wollo	Kubi	SM4	mid_high	male	2612	1039	16	0.625	2	1	1	0
2016_0084	fenugreek	Amhara	South Wollo	Kubi	SM4	mid_high	male	2617	900	15	1.4375	4	1	1	0
2016_0085	fenugreek	Amhara	South Wollo	Shenkurtima	SM3	low	female	2621	950	14	0.25	1	1	1	0
2016_0086	fenugreek	Amhara	South Wollo	Shenkurtima	SM3	low	female	2608	950	14	0.125	1	1	1	0
2016_0087	fenugreek	Amhara	South Wollo	Shenkurtima	SM3	mid_high	male	2626	950	14	1	2	1	1	0
2016_0088	fenugreek	Amhara	South Wollo	Shenkurtima	SM3	low	male	2622	950	14	0.375	2	1	1	0
2016_0089	fenugreek	Amhara	South Wollo	Shenkurtima	SM3	low	male	2640	950	14	0.75	1	1	1	0
2016_0090	fenugreek	Amhara	South Wollo	Shenkurtima	SM3	low	male	2612	950	14	0.5625	2	1	1	0
2016_0091	fenugreek	Amhara	South Wollo	Shenkurtima	SM3	mid_high	male	2615	950	14	1.25	2	1	1	0
2016_0092	fenugreek	Amhara	South Wollo	Shenkurtima	SM3	mid_high	male	2626	950	14	0.5	3	1	1	0
2016_0093	fenugreek	Amhara	South Wollo	Shenkurtima	SM3	mid_high	male	2604	950	14	0.8125	3	1	1	0
2016_0094	fenugreek	Amhara	South Wollo	Shenkurtima	SM3	mid_high	male	2600	950	14	0.5	1	1	1	0
2016_0095	fenugreek	Amhara	South Wollo	Shenkurtima	SM3	low	male	2614	950	14	0.75	3	1	1	0
2016_0096	fenugreek	Amhara	South Wollo	Shenkurtima	SM3	mid_high	male	2619	950	14	1	2	1	1	0
2016_0097	fenugreek	Amhara	North Shewa	Tirtira	SM3	low	male	2708	1023	13	1.125	4	1	1	0
2016_0098	fenugreek	Amhara	North Shewa	Tirtira	SM3	low	male	2711	1023	13	0.875	3	1	1	0
2016_0099	fenugreek	Amhara	North Shewa	Tirtira	SM3	mid_high	male	2727	1023	13	1.5	3	1	1	0
2016_0100	fenugreek	Amhara	North Shewa	Tirtira	SM3	low	male	2710	1023	13	0.625	3	1	1	0
2016_0101	fenugreek	Amhara	North Shewa	Tirtira	SM3	mid_high	male	2699	1023	13	1.625	5	1	1	0
2016_0102	fenugreek	Amhara	North Shewa	Tirtira	SM3	low	male	2707	1023	13	1.25	3	1	1	0
2016_0103	fenugreek	Amhara	North Shewa	Tirtira	SM3	low	male	2699	1023	13	1	3	1	1	0
2016_0104	fenugreek	Amhara	North Shewa	Tirtira	SM3	mid_high	male	2704	1023	13	2	3	2	1	1
2016_0105	fenugreek	Amhara	North Shewa	Tirtira	SM3	mid_high	male	2705	1023	13	1.375	4	1	1	0
2016_0106	fenugreek	Amhara	North Shewa	Tirtira	SM3	low	male	2707	1023	13	1.5	4	1	1	0
2016_0107	fenugreek	Amhara	North Shewa	Tirtira	SM3	mid_high	male	2713	1023	13	1.625	4	1	1	0
2016_0108	fenugreek	Amhara	North Shewa	Tirtira	SM3	low	female	2701	1023	13	0.5	2	NA	NA	NA
2016_0109	fenugreek	Amhara	North Shewa	Wedera	SM3	low	male	2481	935	13	0.375	2	1	1	0
2016_0110	fenugreek	Amhara	North Shewa	Wedera	SM3	mid_high	male	2482	935	13	0.75	4	1	1	0
2016_0111	fenugreek	Amhara	North Shewa	Wedera	SM3	low	male	NA	NA	NA	0.25	1	1	1	0
2016_0112	fenugreek	Amhara	North Shewa	Wedera	SM3	mid_high	male	2485	935	13	0.875	5	1	1	0
2016_0113	fenugreek	Amhara	North Shewa	Wedera	SM3	mid_high	male	2485	935	13	1.25	4	1	1	0
2016_0114	fenugreek	Amhara	North Shewa	Wedera	SM3	low	male	2474	935	13	0.75	2	1	1	0
2016_0115	fenugreek	Amhara	North Shewa	Wedera	SM3	mid_high	male	2486	935	13	1.125	4	1	1	0
2016_0116	fenugreek	Amhara	North Shewa	Wedera	SM3	mid_high	male	2467	935	13	1	4	1	1	0
2016_0117	fenugreek	Amhara	North Shewa	Wedera	SM3	low	female	2455	935	13	0.5	3	1	1	0
2016_0118	fenugreek	Amhara	North Shewa	Wedera	SM3	low	male	2478	935	13	0.5	3	1	1	0
2016_0119	fenugreek	Amhara	North Shewa	Wedera	SM3	low	male	2467	935	13	0.5625	4	1	1	0
2016_0120	fenugreek	Amhara	North Shewa	Wedera	SM3	low	male	2493	935	13	0.75	3	1	1	0
2016_0121	fenugreek	Amhara	South Wollo	Werkena Terera	SM3	mid_high	male	2209	1070	17	0.75	2	1	1	0
2016_0122	fenugreek	Amhara	South Wollo	Werkena Terera	SM3	mid_high	female	2229	1070	17	1.5	3	1	1	0
2016_0123	fenugreek	Amhara	South Wollo	Werkena Terera	SM3	mid_high	female	2229	1070	17	0.375	2	1	1	0
2016_0124	fenugreek	Amhara	South Wollo	Werkena Terera	SM3	low	female	2193	1070	17	0.75	2	1	1	0
2016_0125	fenugreek	Amhara	South Wollo	Werkena Terera	SM3	low	male	2198	1070	17	0.375	2	1	1	0
2016_0126	fenugreek	Amhara	South Wollo	Werkena Terera	SM3	mid_high	male	2210	1070	17	0.75	1	NA	NA	NA
2016_0127	fenugreek	Amhara	South Wollo	Werkena Terera	SM3	low	female	2206	1070	17	0.75	2	1	1	0
2016_0128	fenugreek	Amhara	South Wollo	Werkena Terera	SM3	low	male	2580	969	15	0.875	5	1	1	0
2016_0129	fenugreek	Amhara	South Wollo	Werkena Terera	SM3	mid_high	male	2217	1070	17	1.125	3	1	1	0
2016_0130	fenugreek	Amhara	South Wollo	Werkena Terera	SM3	low	female	2229	1070	17	0.75	3	1	1	0
2016_0131	fenugreek	Amhara	South Wollo	Werkena Terera	SM3	mid_high	male	2206	1070	17	0.375	2	1	1	0
2016_0132	fenugreek	Amhara	South Wollo	Werkena Terera	SM3	low	male	2193	1070	17	0.5	3	1	1	0
2016_0133	fenugreek	Amhara	North Shewa	Weyira Amba	SM4	mid_high	male	2640	912	13	8.875	5	2	1	1
2016_0134	fenugreek	Amhara	North Shewa	Weyira Amba	SM4	low	male	2636	861	12	1.375	4	2	1	1
2016_0135	fenugreek	Amhara	North Shewa	Weyira Amba	SM4	mid_high	male	2655	912	13	1	3	2	1	1
2016_0136	fenugreek	Amhara	North Shewa	Weyira Amba	SM4	low	male	2644	912	13	1.1	5	2	1	1
2016_0137	fenugreek	Amhara	North Shewa	Weyira Amba	SM4	low	male	NA	NA	NA	1.125	4	2	1	1
2016_0138	fenugreek	Amhara	North Shewa	Weyira Amba	SM4	low	male	2649	912	13	1.125	4	2	1	1
2016_0139	fenugreek	Amhara	North Shewa	Weyira Amba	SM4	mid_high	male	2623	861	12	1.75	3	2	1	1
2016_0140	fenugreek	Amhara	North Shewa	Weyira Amba	SM4	low	male	2636	861	12	1.375	3	2	1	1
2016_0141	fenugreek	Amhara	North Shewa	Weyira Amba	SM4	mid_high	male	2638	861	12	2.5	3	2	1	1
2016_0142	fenugreek	Amhara	North Shewa	Weyira Amba	SM4	mid_high	male	2647	912	13	2.625	4	2	1	1
2016_0143	fenugreek	Amhara	North Shewa	Weyira Amba	SM4	mid_high	male	2675	912	13	10.25	2	2	1	1
2016_0144	fenugreek	Amhara	North Shewa	Weyira Amba	SM4	low	male	2647	912	13	1.5	4	2	1	1
2016_0145	faba bean	Oromiya	Jimma	Nese	H3	mid_high	male	2338	1634	26	0.75	3	1	1	0
2016_0146	faba bean	Oromiya	Jimma	Nese	H3	mid_high	male	2337	1634	26	2.25	3	1	1	0
2016_0147	faba bean	Oromiya	Jimma	Nese	H3	low	male	2326	1634	26	0.125	1	1	1	0
2016_0148	faba bean	Oromiya	Jimma	Nese	H3	low	female	2328	1634	26	0.25	2	1	1	0
2016_0149	faba bean	Oromiya	Jimma	Nese	H3	low	male	2323	1634	26	0.25	1	1	1	0
2016_0150	faba bean	Oromiya	Jimma	Nese	H3	low	female	2326	1634	26	0.75	2	1	1	0
2016_0151	faba bean	Oromiya	Jimma	Nese	H3	mid_high	male	2328	1634	26	0.125	1	1	1	0
2016_0152	faba bean	Oromiya	Jimma	Nese	H3	low	male	2325	1634	26	0.375	2	1	1	0
2016_0153	faba bean	Oromiya	Jimma	Nese	H3	mid_high	male	2326	1634	26	0	0	1	1	0
2016_0154	faba bean	Oromiya	Jimma	Bilo Abayota	SH3	mid_high	male	2484	1366	24	1	2	1	1	0
2016_0155	faba bean	Oromiya	Jimma	Bilo Abayota	SH3	low	male	2638	1366	24	0.375	2	1	1	0
2016_0156	faba bean	Oromiya	Jimma	Bilo Abayota	SH3	low	male	2626	1366	24	0.375	2	1	1	0
2016_0157	faba bean	Oromiya	Jimma	Bilo Abayota	SH3	mid_high	male	2610	1366	24	0.375	2	1	1	0
2016_0158	faba bean	Oromiya	Jimma	Bilo Abayota	SH3	mid_high	male	2612	1366	24	0.625	2	1	1	0
2016_0159	faba bean	Oromiya	Jimma	Bilo Abayota	SH3	mid_high	male	2628	1366	24	1	2	1	1	0
2016_0160	faba bean	Oromiya	Jimma	Bilo Abayota	SH3	low	male	2654	1366	24	1	2	1	1	0
2016_0161	faba bean	Oromiya	Jimma	Bilo Abayota	SH3	low	female	2623	1366	24	0.5	2	1	1	0
2016_0162	faba bean	Oromiya	Jimma	Bilo Abayota	SH3	mid_high	male	2583	1366	24	0.75	2	1	1	0
2016_0163	faba bean	Oromiya	Jimma	Bilo Abayota	SH3	low	female	2543	1366	24	0.375	2	1	1	0
2016_0164	faba bean	Oromiya	Jimma	Bilo Abayota	SH3	low	male	2568	1366	24	0.5	2	1	1	0
2016_0165	faba bean	Oromiya	Jimma	Bilo Abayota	SH3	mid_high	female	2562	1366	24	0.625	2	1	1	0
2016_0166	faba bean	Oromiya	Jimma	Omo Duri	SH3	mid_high	male	2424	1183	24	0.25	1	1	1	0
2016_0167	faba bean	Oromiya	Jimma	Omo Duri	SH3	low	male	2429	1183	24	0.875	2	1	1	0
2016_0168	faba bean	Oromiya	Jimma	Omo Duri	SH3	mid_high	male	2402	1183	24	0.25	1	1	1	0
2016_0169	faba bean	Oromiya	Jimma	Omo Duri	SH3	low	male	2396	1183	24	0.725	1	1	1	0
2016_0170	faba bean	Oromiya	Jimma	Omo Duri	SH3	low	male	2398	1183	24	1	2	1	1	0
2016_0171	faba bean	Oromiya	Jimma	Omo Duri	SH3	mid_high	male	2444	1183	24	0.375	2	1	1	0
2016_0172	faba bean	Oromiya	Jimma	Omo Duri	SH3	low	male	2429	1183	24	0.25	1	1	1	0
2016_0173	faba bean	Oromiya	Jimma	Omo Duri	SH3	low	male	2425	1366	24	0.375	2	1	1	0
2016_0174	faba bean	Oromiya	Jimma	Omo Duri	SH3	low	female	2442	1366	24	0.25	2	1	1	0
2016_0175	faba bean	Oromiya	Jimma	Omo Duri	SH3	mid_high	male	2453	1183	24	0.25	1	1	1	0
2016_0176	faba bean	Oromiya	Jimma	Omo Duri	SH3	mid_high	female	2457	1183	24	0.5	1	1	1	0
2016_0177	faba bean	Oromiya	Jimma	Omo Duri	SH3	mid_high	male	2433	1183	24	0.125	1	1	1	0
2016_0178	faba bean	Oromiya	Jimma	Nese	H3	mid_high	female	2212	1634	26	0.625	3	NA	NA	NA
2016_0179	faba bean	Oromiya	Jimma	Nese	H3	mid_high	male	2209	1634	26	0.5	2	NA	NA	NA
2016_0180	faba bean	Oromiya	Jimma	Nese	H3	low	male	2231	1634	26	0.25	1	NA	NA	NA
2016_0181	faba bean	Oromiya	Jimma	Gerima Lemesa	H3	mid_high	male	2232	1688	26	0.585	2	NA	NA	NA
2016_0182	faba bean	Oromiya	Jimma	Gerima Lemesa	H3	low	male	2215	1688	26	0.375	2	NA	NA	NA
2016_0183	faba bean	Oromiya	Jimma	Gerima Lemesa	H3	low	male	2209	1688	26	0.375	2	1	1	0
2016_0184	faba bean	Oromiya	Jimma	Gerima Lemesa	H3	low	male	2224	1688	26	0.775	3	NA	NA	NA
2016_0185	faba bean	Oromiya	Jimma	Gerima Lemesa	H3	mid_high	male	2223	1688	26	0.5	2	1	1	0
2016_0186	faba bean	Oromiya	Jimma	Gerima Lemesa	H3	mid_high	male	2229	1688	26	0	0	1	1	0
2016_0187	faba bean	Oromiya	Jimma	Gerima Lemesa	H3	mid_high	female	2224	1688	26	0.875	2	1	1	0
2016_0188	faba bean	Oromiya	Jimma	Gerima Lemesa	H3	mid_high	male	2178	1688	26	0.5	2	1	1	0
2016_0189	faba bean	Oromiya	Jimma	Gerima Lemesa	H3	low	male	2194	1688	26	0.375	2	1	1	0
2016_0190	faba bean	Oromiya	Jimma	Gerima Lemesa	H3	mid_high	male	2178	1688	26	1.375	2	1	1	0
2016_0191	faba bean	Oromiya	Jimma	Gerima Lemesa	H3	low	male	2180	1688	26	0.5	2	1	1	0
2016_0192	faba bean	Oromiya	Jimma	Gerima Lemesa	H3	low	male	2168	1688	26	0.375	2	1	1	0
2016_0193	faba bean	Oromiya	Jimma	Cheleleqa Donga	SH3	low	male	2380	1276	24	0.5	1	2	2	0
2016_0194	faba bean	Oromiya	Jimma	Cheleleqa Donga	SH3	low	male	2370	1276	24	0.625	1	1	1	0
2016_0195	faba bean	Oromiya	Jimma	Cheleleqa Donga	SH3	low	male	2366	1276	24	0.375	2	1	1	0
2016_0196	faba bean	Oromiya	Jimma	Cheleleqa Donga	SH3	mid_high	male	2330	1276	24	0.75	2	1	1	0
2016_0197	faba bean	Oromiya	Jimma	Cheleleqa Donga	SH3	mid_high	male	2334	1276	24	0.75	2	1	1	0
2016_0198	faba bean	Oromiya	Jimma	Cheleleqa Donga	SH3	low	male	2358	1276	24	0.125	1	1	1	0
2016_0199	faba bean	Oromiya	Jimma	Cheleleqa Donga	SH3	low	female	2362	1276	24	0.5	2	1	1	0
2016_0200	faba bean	Oromiya	Jimma	Cheleleqa Donga	SH3	mid_high	male	2368	1276	24	0.375	2	1	1	0
2016_0201	faba bean	Oromiya	Jimma	Cheleleqa Donga	SH3	mid_high	male	2372	1276	24	0.875	3	2	2	0
2016_0202	faba bean	Oromiya	Jimma	Cheleleqa Donga	SH3	low	female	2381	1276	24	0.5	2	1	1	0
2016_0203	faba bean	Oromiya	Jimma	Cheleleqa Donga	SH3	mid_high	male	2381	1276	24	0.375	2	1	1	0
2016_0204	faba bean	Oromiya	Jimma	Cheleleqa Donga	SH3	mid_high	male	2380	1276	24	0.875	3	1	1	0
2016_0205	faba bean	Oromiya	Jimma	Deto Kersu	H3	mid_high	male	2286	1720	27	0.75	2	1	1	0
2016_0206	faba bean	Oromiya	Jimma	Deto Kersu	H3	low	male	2317	1720	27	0.25	1	1	1	0
2016_0207	faba bean	Oromiya	Jimma	Deto Kersu	H3	mid_high	male	2331	1720	27	0.125	1	1	1	0
2016_0208	faba bean	Oromiya	Jimma	Deto Kersu	H3	low	male	2373	1720	27	0.375	2	1	1	0
2016_0209	faba bean	Oromiya	Jimma	Deto Kersu	H3	mid_high	male	2375	1720	27	1	3	1	1	0
2016_0210	faba bean	Oromiya	Jimma	Deto Kersu	H3	low	male	2373	1720	27	0.125	1	1	1	0
2016_0211	faba bean	Oromiya	Jimma	Deto Kersu	H3	mid_high	male	2373	1720	27	0.5	2	1	1	0
2016_0212	faba bean	Oromiya	Jimma	Deto Kersu	H3	low	male	2364	1720	27	0.25	1	1	1	0
2016_0213	faba bean	Oromiya	Jimma	Deto Kersu	H3	mid_high	male	2323	1720	27	0.25	1	1	1	0
2016_0214	faba bean	Oromiya	Jimma	Deto Kersu	H3	low	male	2339	1720	27	0.125	1	1	1	0
2016_0215	faba bean	Oromiya	Jimma	Deto Kersu	H3	low	female	2338	1720	27	0.125	1	1	1	0
2016_0216	faba bean	Oromiya	Jimma	Deto Kersu	H3	mid_high	male	2292	1720	27	0.25	1	1	1	0
2016_0217	faba bean	SNNP	Kefa	Agarobushi	PH3	mid_high	male	2086	1623	28	0.375	2	1	1	0
2016_0218	faba bean	SNNP	Kefa	Agarobushi	PH3	mid_high	male	2133	1623	28	1.125	3	1	1	0
2016_0219	faba bean	SNNP	Kefa	Agarobushi	PH3	mid_high	male	2138	1623	28	1.5	3	1	1	0
2016_0220	faba bean	SNNP	Kefa	Agarobushi	PH3	low	male	2142	1623	28	1.75	3	1	1	0
2016_0221	faba bean	SNNP	Kefa	Agarobushi	PH3	mid_high	male	2149	1623	28	1	3	1	1	0
2016_0222	faba bean	SNNP	Kefa	Agarobushi	PH3	low	male	2129	1623	28	0.25	2	1	1	0
2016_0223	faba bean	SNNP	Kefa	Agarobushi	PH3	low	male	2119	1623	28	0.375	2	1	1	0
2016_0224	faba bean	SNNP	Kefa	Agarobushi	PH3	low	male	2121	1623	28	0.5	3	1	1	0
2016_0225	faba bean	SNNP	Kefa	Agarobushi	PH3	mid_high	male	2091	1623	28	1	3	1	1	0
2016_0226	faba bean	SNNP	Kefa	Agarobushi	PH3	low	male	2091	1623	28	0.375	3	1	1	0
2016_0227	faba bean	SNNP	Kefa	Agarobushi	PH3	low	male	2092	1623	28	0.5	3	1	1	0
2016_0228	faba bean	SNNP	Kefa	Agarobushi	PH3	mid_high	male	2088	1623	28	1	3	1	1	0
2016_0229	faba bean	SNNP	Kefa	Daga	PH3	mid_high	male	2053	1623	28	0.5	2	1	1	0
2016_0230	faba bean	SNNP	Kefa	Daga	PH3	mid_high	male	2049	1623	28	0.75	2	1	1	0
2016_0231	faba bean	SNNP	Kefa	Daga	PH3	mid_high	male	2047	1623	28	1	2	1	1	0
2016_0232	faba bean	SNNP	Kefa	Daga	PH3	low	male	2044	1623	28	0.75	3	1	1	0
2016_0233	faba bean	SNNP	Kefa	Daga	PH3	low	male	2045	1623	28	0.125	1	1	1	0
2016_0234	faba bean	SNNP	Kefa	Daga	PH3	low	male	2037	1623	28	0.5	2	1	1	0
2016_0235	faba bean	SNNP	Kefa	Daga	PH3	low	male	2050	1623	28	0.375	2	1	1	0
2016_0236	faba bean	SNNP	Kefa	Daga	PH3	mid_high	male	2057	1623	28	1	3	1	1	0
2016_0237	faba bean	SNNP	Kefa	Daga	PH3	mid_high	male	2059	1623	28	1.25	3	1	1	0
2016_0238	faba bean	SNNP	Kefa	Daga	PH3	mid_high	male	2034	1623	28	2.25	3	1	1	0
2016_0239	faba bean	SNNP	Kefa	Daga	PH3	low	male	2001	1623	28	0.5	3	1	1	0
2016_0240	faba bean	SNNP	Kefa	Daga	PH3	low	male	2010	1623	28	0.625	3	1	1	0
2016_0241	faba bean	SNNP	Kefa	Gopo	H3	low	male	1886	1680	28	0.875	3	1	1	0
2016_0242	faba bean	SNNP	Kefa	Gopo	H3	mid_high	male	1905	1680	28	1.25	3	1	1	0
2016_0243	faba bean	SNNP	Kefa	Gopo	H3	mid_high	male	1898	1680	28	1	3	1	1	0
2016_0244	faba bean	SNNP	Kefa	Gopo	H3	mid_high	male	1766	1680	28	1.25	3	1	1	0
2016_0245	faba bean	SNNP	Kefa	Gopo	H3	low	female	1835	1680	28	0.625	3	1	1	0
2016_0246	faba bean	SNNP	Kefa	Gopo	H3	mid_high	male	1838	1680	28	1.25	3	1	1	0
2016_0247	faba bean	SNNP	Kefa	Gopo	H3	low	male	1838	1680	28	0.875	3	1	1	0
2016_0248	faba bean	SNNP	Kefa	Gopo	H3	low	male	1827	1680	28	0.625	3	1	1	0
2016_0249	faba bean	SNNP	Kefa	Gopo	H3	mid_high	male	1819	1680	28	1	3	1	1	0
2016_0250	faba bean	SNNP	Kefa	Gopo	H3	mid_high	male	1812	1680	28	1.25	3	1	1	0
2016_0251	faba bean	SNNP	Kefa	Gopo	H3	low	male	1785	1680	28	0.625	3	1	1	0
2016_0252	faba bean	SNNP	Kefa	Gopo	H3	low	male	1846	1680	28	1	3	1	1	0
2016_0253	faba bean	SNNP	Kefa	Boba Bela	PH3	mid_high	male	1969	1582	28	1.625	3	1	0	1
2016_0254	faba bean	SNNP	Kefa	Boba Bela	PH3	low	male	1972	1582	28	0.75	2	2	1	1
2016_0255	faba bean	SNNP	Kefa	Boba Bela	PH3	mid_high	male	1961	1582	28	1	2	1	0	1
2016_0256	faba bean	SNNP	Kefa	Boba Bela	PH3	low	male	1960	1582	28	1.125	3	1	1	0
2016_0257	faba bean	SNNP	Kefa	Boba Bela	PH3	low	male	1955	1582	28	0.75	3	1	0	1
2016_0258	faba bean	SNNP	Kefa	Boba Bela	PH3	low	male	1899	1582	28	0.25	1	1	1	0
2016_0259	faba bean	SNNP	Kefa	Boba Bela	PH3	low	male	1949	1582	28	0.375	2	1	0	1
2016_0260	faba bean	SNNP	Kefa	Boba Bela	PH3	low	male	1949	1582	28	0.125	1	1	0	1
2016_0261	faba bean	SNNP	Kefa	Boba Bela	PH3	mid_high	male	1958	1582	28	0.5	1	1	1	0
2016_0262	faba bean	SNNP	Kefa	Boba Bela	PH3	mid_high	male	1939	1582	28	1.25	2	1	0	1
2016_0263	faba bean	SNNP	Kefa	Boba Bela	PH3	mid_high	male	1935	1582	28	1	2	1	0	1
2016_0264	faba bean	SNNP	Kefa	Boba Bela	PH3	mid_high	male	1966	1582	28	1	2	1	0	1
2016_0265	faba bean	SNNP	Kefa	Mechiti	H3	low	male	1899	1669	29	1.5	3	1	1	0
2016_0266	faba bean	SNNP	Kefa	Mechiti	H3	mid_high	male	1925	1669	29	0.75	2	1	1	0
2016_0267	faba bean	SNNP	Kefa	Mechiti	H3	low	male	1950	1669	29	0.5	2	1	1	0
2016_0268	faba bean	SNNP	Kefa	Mechiti	H3	low	male	1953	1669	29	0.625	3	1	1	0
2016_0269	faba bean	SNNP	Kefa	Mechiti	H3	mid_high	male	1968	1669	29	1.25	3	1	1	0
2016_0270	faba bean	SNNP	Kefa	Mechiti	H3	mid_high	male	1927	1669	29	1.25	3	1	1	0
2016_0271	faba bean	SNNP	Kefa	Mechiti	H3	low	male	1922	1669	29	0.625	3	1	1	0
2016_0272	faba bean	SNNP	Kefa	Mechiti	H3	low	male	1923	1669	29	0.625	3	1	1	0
2016_0273	faba bean	SNNP	Kefa	Mechiti	H3	low	male	1920	1669	29	1.25	2	1	1	0
2016_0274	faba bean	SNNP	Kefa	Mechiti	H3	mid_high	male	1909	1669	29	0.625	2	1	1	0
2016_0275	faba bean	SNNP	Kefa	Mechiti	H3	mid_high	male	1914	1669	29	0.5	1	1	1	0
2016_0276	faba bean	SNNP	Kefa	Mechiti	H3	mid_high	female	1900	1669	29	0	0	1	1	0
2016_0277	faba bean	SNNP	Kefa	Modiyo Yemita	H3	mid_high	male	2024	1529	28	1	2	1	1	0
2016_0278	faba bean	SNNP	Kefa	Modiyo Yemita	H3	mid_high	male	2018	1529	28	0.375	2	1	1	0
2016_0279	faba bean	SNNP	Kefa	Modiyo Yemita	H3	mid_high	male	2021	1529	28	0.5	1	2	2	0
2016_0280	faba bean	SNNP	Kefa	Modiyo Yemita	H3	low	male	2024	1529	28	0.5	1	2	2	0
2016_0281	faba bean	SNNP	Kefa	Modiyo Yemita	H3	low	male	2024	1529	28	0.625	2	2	2	0
2016_0282	faba bean	SNNP	Kefa	Modiyo Yemita	H3	mid_high	male	2031	1529	28	0.625	2	2	2	0
2016_0283	faba bean	SNNP	Kefa	Modiyo Yemita	H3	mid_high	male	2004	1529	28	0.75	2	1	1	0
2016_0284	faba bean	SNNP	Kefa	Modiyo Yemita	H3	low	male	1999	1529	28	0.375	2	1	1	0
2016_0285	faba bean	SNNP	Kefa	Modiyo Yemita	H3	low	male	1992	1529	28	0.375	2	1	1	0
2016_0286	faba bean	SNNP	Kefa	Modiyo Yemita	H3	low	male	1972	1529	28	0.75	2	2	2	0
2016_0287	faba bean	SNNP	Kefa	Modiyo Yemita	H3	mid_high	male	1972	1529	28	1	2	2	2	0
2016_0288	faba bean	SNNP	Kefa	Modiyo Yemita	H3	low	female	2000	1529	28	0.125	1	1	1	0
2016_0289	common bean	SNNP	Kefa	Tula	H3	mid_high	male	1843	1555	28	0.125	1	1	1	0
2016_0290	common bean	SNNP	Kefa	Tula	H3	mid_high	male	1845	1555	28	0.25	1	1	1	0
2016_0291	common bean	SNNP	Kefa	Tula	H3	mid_high	male	1801	1520	27	0.25	1	2	1	1
2016_0292	common bean	SNNP	Kefa	Tula	H3	low	male	1836	1555	28	0.421875	3	3	1	2
2016_0293	common bean	SNNP	Kefa	Tula	H3	low	male	1823	1555	28	0.28125	2	2	1	1
2016_0294	common bean	SNNP	Kefa	Tula	H3	low	male	1849	1555	28	0.375	4	2	1	1
2016_0295	common bean	SNNP	Kefa	Tula	H3	mid_high	male	1839	1555	28	0.375	2	3	2	1
2016_0296	common bean	SNNP	Kefa	Tula	H3	mid_high	male	1834	1555	28	0.5	2	2	1	1
2016_0297	common bean	SNNP	Kefa	Tula	H3	mid_high	male	1858	1555	28	0.09375	1	3	3	0
2016_0298	common bean	SNNP	Kefa	Tula	H3	mid_high	male	1829	1555	28	0.5	2	2	1	1
2016_0299	common bean	SNNP	Kefa	Tula	H3	low	male	1792	1542	27	0.28125	2	4	3	1
2016_0300	common bean	SNNP	Kefa	Tula	H3	low	female	1824	1542	27	0.3125	3	1	0	1
2016_0301	common bean	SNNP	Kefa	Keja Araba	H3	mid_high	female	1598	1547	28	0.75	2	3	2	1
2016_0302	common bean	SNNP	Kefa	Keja Araba	H3	low	male	1597	1547	28	0.265625	3	2	2	0
2016_0303	common bean	SNNP	Kefa	Keja Araba	H3	mid_high	male	1597	1547	28	1.125	1	3	2	1
2016_0304	common bean	SNNP	Kefa	Keja Araba	H3	low	female	1599	1547	28	0.078125	2	1	1	0
2016_0305	common bean	SNNP	Kefa	Keja Araba	H3	mid_high	male	1615	1547	28	0.375	2	1	0	1
2016_0306	common bean	SNNP	Kefa	Keja Araba	H3	mid_high	male	1611	1547	28	0.40625	1	3	3	0
2016_0307	common bean	SNNP	Kefa	Keja Araba	H3	low	male	1619	1547	28	0.28125	1	3	2	1
2016_0308	common bean	SNNP	Kefa	Keja Araba	H3	low	male	1645	1547	28	0.71875	2	4	3	1
2016_0309	common bean	SNNP	Kefa	Keja Araba	H3	mid_high	male	1655	1547	28	0.75	2	3	2	1
2016_0310	common bean	SNNP	Kefa	Keja Araba	H3	mid_high	male	1684	1547	28	0.53125	2	3	3	0
2016_0311	common bean	SNNP	Kefa	Keja Araba	H3	mid_high	male	1598	1547	28	0.40625	2	3	2	1
2016_0312	common bean	SNNP	Kefa	Keja Araba	H3	mid_high	male	1602	1547	28	0.71875	3	3	3	0
2016_0313	common bean	SNNP	Kefa	Kulsh	PH3	mid_high	male	2187	1405	25	1.14062	4	2	2	0
2016_0314	common bean	SNNP	Kefa	Kulsh	PH3	mid_high	male	2105	1405	25	0.53125	4	2	2	0
2016_0315	common bean	SNNP	Kefa	Kulsh	PH3	mid_high	male	2074	1405	25	0.75	3	4	3	1
2016_0316	common bean	SNNP	Kefa	Kulsh	PH3	low	male	2043	1405	25	0.125	1	NA	NA	NA
2016_0317	common bean	SNNP	Kefa	Kulsh	PH3	low	male	1990	1405	25	0.25	2	1	0	1
2016_0318	common bean	SNNP	Kefa	Kulsh	PH3	low	female	1969	1405	25	0.265625	2	NA	NA	NA
2016_0319	common bean	SNNP	Kefa	Kulsh	PH3	mid_high	male	1968	1405	25	0.375	2	1	0	1
2016_0320	common bean	SNNP	Kefa	Kulsh	PH3	mid_high	male	1913	1405	25	0.375	3	2	2	0
2016_0321	common bean	SNNP	Kefa	Kulsh	PH3	mid_high	female	1912	1405	25	0.28125	2	2	2	0
2016_0322	common bean	SNNP	Kefa	Kulsh	PH3	low	male	1936	1405	25	0.125	2	1	0	1
2016_0323	common bean	SNNP	Kefa	Kulsh	PH3	low	male	1932	1405	25	0.125	1	2	1	1
2016_0324	common bean	SNNP	Kefa	Kulsh	PH3	low	male	1971	1405	25	0.125	1	1	0	1
2016_0325	common bean	SNNP	Kefa	Shishinda Geter	PH3	low	male	2049	1480	26	0.34375	2	2	1	1
2016_0326	common bean	SNNP	Kefa	Shishinda Geter	PH3	low	male	2012	1480	26	0.375	2	1	0	1
2016_0327	common bean	SNNP	Kefa	Shishinda Geter	PH3	low	male	2004	1480	26	0.21875	3	2	2	0
2016_0328	common bean	SNNP	Kefa	Shishinda Geter	PH3	mid_high	male	2012	1480	26	0.5625	3	3	2	1
2016_0329	common bean	SNNP	Kefa	Shishinda Geter	PH3	mid_high	male	1982	1480	26	0.46875	2	2	2	0
2016_0330	common bean	SNNP	Kefa	Shishinda Geter	PH3	mid_high	male	1975	1480	26	0.53125	2	2	2	0
2016_0331	common bean	SNNP	Kefa	Shishinda Geter	PH3	mid_high	male	1981	1480	26	0.453125	2	2	2	0
2016_0332	common bean	SNNP	Kefa	Shishinda Geter	PH3	mid_high	male	1973	1480	26	0.5625	2	2	1	1
2016_0333	common bean	SNNP	Kefa	Shishinda Geter	PH3	low	male	1978	1480	26	0.15625	2	1	1	0
2016_0334	common bean	SNNP	Kefa	Shishinda Geter	PH3	low	female	1980	1480	26	0.078125	2	1	1	0
2016_0335	common bean	SNNP	Kefa	Shishinda Geter	PH3	low	male	2010	1480	26	0.3125	3	2	2	0
2016_0336	common bean	SNNP	Kefa	Shishinda Geter	PH3	mid_high	male	1983	1480	26	0.4375	2	2	2	0
2016_0337	common bean	SNNP	Kefa	Boba Bela	PH3	low	male	1988	1582	28	0.640625	3	1	1	0
2016_0338	common bean	SNNP	Kefa	Boba Bela	PH3	low	male	1936	1582	28	0.375	2	1	0	1
2016_0339	common bean	SNNP	Kefa	Boba Bela	PH3	low	male	1947	1582	28	0.25	1	1	0	1
2016_0340	common bean	SNNP	Kefa	Boba Bela	PH3	low	male	1975	1582	28	0.25	2	1	0	1
2016_0341	common bean	SNNP	Kefa	Boba Bela	PH3	low	female	1967	1582	28	0.125	1	2	1	1
2016_0342	common bean	SNNP	Kefa	Boba Bela	PH3	mid_high	female	1964	1582	28	0.25	2	1	0	1
2016_0343	common bean	SNNP	Kefa	Boba Bela	PH3	low	male	1968	1582	28	0.25	2	2	1	1
2016_0344	common bean	SNNP	Kefa	Boba Bela	PH3	mid_high	male	2019	1582	28	0.640625	4	1	0	1
2016_0345	common bean	SNNP	Kefa	Boba Bela	PH3	mid_high	female	1994	1582	28	0.625	2	1	0	1
2016_0346	common bean	SNNP	Kefa	Boba Bela	PH3	mid_high	male	2015	1582	28	0.5	2	2	1	1
2016_0347	common bean	SNNP	Kefa	Boba Bela	PH3	mid_high	male	2054	1582	28	0.625	3	1	0	1
2016_0348	common bean	SNNP	Kefa	Boba Bela	PH3	mid_high	male	2068	1582	28	0.75	3	2	1	1
2016_0349	common bean	SNNP	Kefa	Eramo	H3	low	male	1993	1759	28	0.1875	2	1	1	0
2016_0350	common bean	SNNP	Kefa	Eramo	H3	low	male	1959	1759	28	0.21875	2	2	2	0
2016_0351	common bean	SNNP	Kefa	Eramo	H3	low	male	1942	1759	28	0.125	2	1	1	0
2016_0352	common bean	SNNP	Kefa	Eramo	H3	mid_high	male	1950	1759	28	0.0625	1	NA	NA	NA
2016_0353	common bean	SNNP	Kefa	Eramo	H3	mid_high	male	1885	1759	28	0.25	2	1	1	0
2016_0354	common bean	SNNP	Kefa	Eramo	H3	mid_high	male	1914	1759	28	0.53125	2	2	2	0
2016_0355	common bean	SNNP	Kefa	Eramo	H3	low	male	1943	1759	28	0.15625	2	1	1	0
2016_0356	common bean	SNNP	Kefa	Eramo	H3	low	female	1926	1759	28	0.125	1	1	1	0
2016_0357	common bean	SNNP	Kefa	Eramo	H3	low	male	1915	1759	28	0.15625	3	1	1	0
2016_0358	common bean	SNNP	Kefa	Eramo	H3	mid_high	male	1895	1759	28	0.375	1	2	2	0
2016_0359	common bean	SNNP	Kefa	Eramo	H3	mid_high	male	1890	1759	28	0.140625	2	NA	NA	NA
2016_0360	common bean	SNNP	Kefa	Eramo	H3	mid_high	female	1884	1759	28	0.421875	4	1	1	0
2016_0361	common bean	SNNP	Sheka	Getiba	H3	mid_high	male	1911	1743	26	0.2945	2	4	4	0
2016_0362	common bean	SNNP	Sheka	Getiba	H3	mid_high	male	1913	1743	26	0.03125	1	NA	NA	NA
2016_0363	common bean	SNNP	Sheka	Getiba	H3	mid_high	male	1961	1743	26	0.296875	3	1	1	0
2016_0364	common bean	SNNP	Sheka	Getiba	H3	mid_high	male	1983	1743	26	0.03125	1	1	1	0
2016_0365	common bean	SNNP	Sheka	Getiba	H3	mid_high	male	2006	1743	26	0.3125	2	2	2	0
2016_0366	common bean	SNNP	Sheka	Getiba	H3	low	female	2014	1743	26	0.4375	1	2	2	0
2016_0367	common bean	SNNP	Sheka	Getiba	H3	low	male	2027	1743	26	0.1875	2	1	1	0
2016_0368	common bean	SNNP	Sheka	Getiba	H3	low	female	2032	1743	26	0.15625	2	2	2	0
2016_0369	common bean	SNNP	Sheka	Getiba	H3	low	male	2043	1743	26	0.265625	3	2	2	0
2016_0370	common bean	SNNP	Sheka	Getiba	H3	low	male	2023	1743	26	0.328125	3	2	2	0
2016_0371	common bean	SNNP	Sheka	Getiba	H3	low	male	1979	1743	26	0.40625	2	3	3	0
2016_0372	common bean	SNNP	Sheka	Getiba	H3	low	male	1993	1743	26	0.375	2	3	3	0
2016_0373	common bean	SNNP	Sheka	Modi	H3	mid_high	male	1949	1743	26	0.3125	1	3	3	0
2016_0374	common bean	SNNP	Sheka	Modi	H3	mid_high	male	1945	1743	26	0.0625	1	NA	NA	NA
2016_0375	common bean	SNNP	Sheka	Modi	H3	mid_high	male	2016	1743	26	0.125	1	2	2	0
2016_0376	common bean	SNNP	Sheka	Modi	H3	mid_high	male	2064	1743	26	0.0625	1	1	1	0
2016_0377	common bean	SNNP	Sheka	Modi	H3	mid_high	male	2073	1743	26	0.125	1	1	1	0
2016_0378	common bean	SNNP	Sheka	Modi	H3	mid_high	male	2089	1743	26	0.25	1	2	2	0
2016_0379	common bean	SNNP	Sheka	Modi	H3	low	male	2117	1743	26	0.015625	1	NA	NA	NA
2016_0380	common bean	SNNP	Sheka	Modi	H3	low	female	2103	1743	26	0	0	1	1	0
2016_0381	common bean	SNNP	Sheka	Modi	H3	low	female	2092	1743	26	0.125	1	1	1	0
2016_0382	common bean	SNNP	Sheka	Modi	H3	low	male	2100	1743	26	0.125	1	1	1	0
2016_0383	common bean	SNNP	Sheka	Modi	H3	low	male	2122	1743	26	0.125	1	3	3	0
2016_0384	common bean	SNNP	Sheka	Modi	H3	low	male	1953	1743	26	0.125	1	1	1	0
2016_0385	common bean	SNNP	Sheka	Beshifa	H3	low	male	1838	1743	26	0.1875	2	1	1	0
2016_0386	common bean	SNNP	Sheka	Beshifa	H3	low	male	1854	1651	26	0.4375	3	1	1	0
2016_0387	common bean	SNNP	Sheka	Beshifa	H3	mid_high	male	1815	1743	26	0.5	2	2	2	0
2016_0388	common bean	SNNP	Sheka	Beshifa	H3	mid_high	male	1844	1743	26	0.375	3	1	1	0
2016_0389	common bean	SNNP	Sheka	Beshifa	H3	mid_high	male	1829	1743	26	0.28125	2	1	1	0
2016_0390	common bean	SNNP	Sheka	Beshifa	H3	low	male	1916	1743	26	0.1875	2	1	1	0
2016_0391	common bean	SNNP	Sheka	Beshifa	H3	low	male	1983	1743	26	0.375	2	2	2	0
2016_0392	common bean	SNNP	Sheka	Komi	PH2	low	male	1152	1246	22	0.03125	1	1	1	0
2016_0393	common bean	SNNP	Sheka	Komi	PH2	low	male	1140	1246	22	0.203125	2	2	2	0
2016_0394	common bean	SNNP	Sheka	Komi	PH2	low	male	1134	1246	22	0.140625	2	1	1	0
2016_0395	common bean	SNNP	Sheka	Komi	PH2	mid_high	male	1135	1246	22	0.21875	2	2	2	0
2016_0396	common bean	SNNP	Sheka	Komi	PH2	mid_high	male	1127	1246	22	0.390625	3	NA	NA	NA
2016_0397	common bean	SNNP	Sheka	Komi	PH2	mid_high	male	1130	1246	22	0.15625	2	2	2	0
2016_0398	common bean	SNNP	Sheka	Komi	PH2	mid_high	male	1130	1246	22	0.125	2	NA	NA	NA
2016_0399	common bean	SNNP	Sheka	Komi	PH2	mid_high	female	1133	1246	22	0.21875	3	1	1	0
2016_0400	common bean	SNNP	Sheka	Komi	PH2	mid_high	female	1150	1246	22	0.0625	1	NA	NA	NA
2016_0401	common bean	SNNP	Sheka	Komi	PH2	low	male	1140	1246	22	0.1875	2	1	1	0
2016_0402	common bean	SNNP	Sheka	Komi	PH2	low	male	1137	1246	22	0.375	2	2	2	0
2016_0403	common bean	SNNP	Sheka	Komi	PH2	low	male	1133	1246	22	0.0625	1	NA	NA	NA
2016_0404	common bean	SNNP	Sheka	Beshifa	H3	low	male	1820	1651	26	0.5	2	1	1	0
2016_0405	common bean	SNNP	Sheka	Beshifa	H3	low	male	1829	1651	26	0.171875	2	NA	NA	NA
2016_0406	common bean	SNNP	Sheka	Beshifa	H3	mid_high	male	2020	1743	26	0.765625	3	1	1	0
2016_0407	common bean	SNNP	Sheka	Beshifa	H3	mid_high	male	2030	1743	26	0.640625	3	3	3	0
2016_0408	common bean	SNNP	Sheka	Beshifa	H3	mid_high	male	2007	1743	26	0.6875	3	3	3	0
2016_0409	common bean	SNNP	Bench Maji	Dakn	PH2	mid_high	female	1800	1444	26	0.375	3	1	1	0
2016_0410	common bean	SNNP	Bench Maji	Dakn	PH2	mid_high	male	1792	1444	26	0.25	1	1	1	0
2016_0411	common bean	SNNP	Bench Maji	Dakn	PH2	low	male	1711	1444	26	0.1875	2	1	1	0
2016_0412	common bean	SNNP	Bench Maji	Dakn	PH2	mid_high	male	1761	1444	26	0.625	3	1	1	0
2016_0413	common bean	SNNP	Bench Maji	Dakn	PH2	mid_high	male	1748	1444	26	0.5	1	1	1	0
2016_0414	common bean	SNNP	Bench Maji	Dakn	PH2	mid_high	male	1739	1444	26	0.25	2	1	1	0
2016_0415	common bean	SNNP	Bench Maji	Dakn	PH2	low	male	1766	1444	26	0.375	2	1	1	0
2016_0416	common bean	SNNP	Bench Maji	Dakn	PH2	low	male	1762	1444	26	0.5	2	2	2	0
2016_0417	common bean	SNNP	Bench Maji	Dakn	PH2	mid_high	male	1732	1444	26	0.75	2	1	1	0
2016_0418	common bean	SNNP	Bench Maji	Dakn	PH2	low	male	1744	1444	26	0.3125	2	1	1	0
2016_0419	common bean	SNNP	Bench Maji	Dakn	PH2	low	male	1770	1444	26	0.25	2	1	1	0
2016_0420	common bean	SNNP	Bench Maji	Dakn	PH2	low	male	1760	1444	26	0.625	2	1	1	0
2016_0421	common bean	SNNP	Bench Maji	Bajeka	PH2	mid_high	male	1248	1133	22	0.5	1	2	2	0
2016_0422	common bean	SNNP	Bench Maji	Bajeka	PH2	mid_high	male	1229	1133	22	0.25	1	1	1	0
2016_0423	common bean	SNNP	Bench Maji	Bajeka	PH2	mid_high	male	1222	1133	22	0.125	1	1	1	0
2016_0424	common bean	SNNP	Bench Maji	Bajeka	PH2	low	male	1233	1133	22	0.125	1	1	1	0
2016_0425	common bean	SNNP	Bench Maji	Bajeka	PH2	low	male	1249	1133	22	0.15625	1	3	3	0
2016_0426	common bean	SNNP	Bench Maji	Bajeka	PH2	mid_high	female	1257	1133	22	0.25	1	1	1	0
2016_0427	common bean	SNNP	Bench Maji	Bajeka	PH2	low	male	1263	1133	22	0	0	1	1	0
2016_0428	common bean	SNNP	Bench Maji	Bajeka	PH2	low	male	1241	1133	22	0.0625	1	1	1	0
2016_0429	common bean	SNNP	Bench Maji	Bajeka	PH2	low	male	1251	1133	22	0.125	1	2	2	0
2016_0430	common bean	SNNP	Bench Maji	Bajeka	PH2	mid_high	male	1258	1133	22	0.25	1	1	1	0
2016_0431	common bean	SNNP	Bench Maji	Bajeka	PH2	mid_high	male	1256	1133	22	0.125	1	1	1	0
2016_0432	common bean	SNNP	Bench Maji	Bajeka	PH2	low	male	1349	1133	22	0.03125	1	1	1	0
2016_0433	groundnut	Oromiya	East Hararge	Bishan Babile	SM2	low	male	1661	703	19	0.5	1	2	2	0
2016_0434	groundnut	Oromiya	East Hararge	Bishan Babile	SM2	mid_high	female	1680	703	19	0.5	1	1	0	1
2016_0435	groundnut	Oromiya	East Hararge	Bishan Babile	SM2	mid_high	male	1662	703	19	2.75	3	2	2	0
2016_0436	groundnut	Oromiya	East Hararge	Bishan Babile	SM2	low	male	1672	703	19	0.75	2	NA	NA	NA
2016_0437	groundnut	Oromiya	East Hararge	Berkelle	SM2	low	male	1541	625	17	0.5	1	1	1	0
2016_0438	groundnut	Oromiya	East Hararge	Berkelle	SM2	low	male	1520	625	17	0.5	1	1	1	0
2016_0439	groundnut	Oromiya	East Hararge	Bishan Babile	SM2	mid_high	male	NA	NA	NA	0.875	2	2	2	0
2016_0440	groundnut	Oromiya	East Hararge	Bishan Babile	SM2	low	male	1517	671	19	0.25	1	2	2	0
2016_0441	groundnut	Oromiya	East Hararge	Berkelle	SM2	mid_high	male	1512	625	17	0.5	1	2	2	0
2016_0442	groundnut	Oromiya	East Hararge	Berkelle	SM2	low	male	1525	671	19	0.25	1	1	1	0
2016_0443	groundnut	Oromiya	East Hararge	Berkelle	SM2	mid_high	male	1534	671	19	0.5	1	1	1	0
2016_0444	groundnut	Oromiya	East Hararge	Berkelle	SM2	mid_high	female	1526	676	18	0.5	1	1	1	0
2016_0445	groundnut	Oromiya	East Hararge	Berkelle	SM2	mid_high	male	1541	676	18	1.25	2	2	2	0
2016_0446	groundnut	Oromiya	East Hararge	Berkelle	SM2	low	male	1521	676	18	0.75	1	2	2	0
2016_0447	groundnut	Oromiya	East Hararge	Berkelle	SM2	low	male	1524	671	19	0.5	1	1	1	0
2016_0448	groundnut	Oromiya	East Hararge	Berkelle	SM2	mid_high	male	1547	671	19	1.375	2	3	3	0
2016_0449	groundnut	Oromiya	East Hararge	Berkelle	SM2	low	female	NA	NA	NA	0.25	1	NA	NA	NA
2016_0450	groundnut	Oromiya	East Hararge	Berkelle	SM2	mid_high	female	1539	671	19	0	0	2	2	0
2016_0451	groundnut	Oromiya	East Hararge	Bishan Babile	SM2	mid_high	male	NA	NA	NA	0.5	1	1	1	0
2016_0452	groundnut	Oromiya	East Hararge	Tofik	M2	low	male	NA	NA	NA	0.5	1	1	1	0
2016_0453	groundnut	Oromiya	East Hararge	Tofik	M2	mid_high	male	NA	NA	NA	0.25	1	2	2	0
2016_0454	groundnut	Oromiya	East Hararge	Tofik	M2	mid_high	male	NA	NA	NA	0.6	2	2	2	0
2016_0455	groundnut	Oromiya	East Hararge	Tofik	M2	mid_high	male	NA	NA	NA	0.625	2	1	1	0
2016_0456	groundnut	Oromiya	East Hararge	Tofik	M2	low	male	NA	NA	NA	1	2	2	2	0
2016_0457	groundnut	Oromiya	East Hararge	Bishan Babile	SM2	low	male	NA	NA	NA	0.5	1	2	2	0
2016_0458	groundnut	Oromiya	East Hararge	Bishan Babile	SM2	mid_high	male	NA	NA	NA	1.25	2	1	1	0
2016_0459	groundnut	Oromiya	East Hararge	Bishan Babile	SM2	low	male	NA	NA	NA	0.25	1	NA	NA	NA
2016_0460	groundnut	Oromiya	East Hararge	Bishan Babile	SM2	mid_high	female	NA	NA	NA	0.75	1	2	2	0
2016_0461	groundnut	Oromiya	East Hararge	Bishan Babile	SM2	low	male	NA	NA	NA	0.25	1	1	1	0
2016_0462	groundnut	Oromiya	East Hararge	Tofik	M2	mid_high	male	NA	NA	NA	0.5	1	2	2	0
2016_0463	groundnut	Oromiya	East Hararge	Tofik	M2	low	female	NA	NA	NA	0.25	1	1	1	0
2016_0464	groundnut	Oromiya	East Hararge	Tofik	M2	low	male	NA	NA	NA	0.125	1	NA	NA	NA
2016_0465	groundnut	Oromiya	East Hararge	Tofik	M2	mid_high	female	NA	NA	NA	0.75	1	2	2	0
2016_0466	groundnut	Oromiya	East Hararge	Tofik	M2	low	male	NA	NA	NA	0.25	1	1	1	0
2016_0467	groundnut	Oromiya	East Hararge	Tofik	M2	mid_high	male	NA	NA	NA	0.5	1	2	2	0
2016_0468	groundnut	Oromiya	East Hararge	Tofik	M2	low	male	NA	NA	NA	0.25	1	1	1	0
2016_0469	groundnut	Oromiya	East Hararge	Ifadin	M2	low	male	1423	782	19	0.75	2	1	1	0
2016_0470	groundnut	Oromiya	East Hararge	Ifadin	M2	mid_high	male	1404	782	19	1	1	1	1	0
2016_0471	groundnut	Oromiya	East Hararge	Ifadin	M2	low	male	1382	782	19	0.5	1	2	2	0
2016_0472	groundnut	Oromiya	East Hararge	Ifadin	M2	mid_high	male	1372	782	19	1.5	2	1	1	0
2016_0473	groundnut	Oromiya	East Hararge	Ifadin	M2	mid_high	male	1356	782	19	0.25	1	1	1	0
2016_0474	groundnut	Oromiya	East Hararge	Ifadin	M2	mid_high	male	1380	782	19	1.25	2	1	1	0
2016_0475	groundnut	Oromiya	East Hararge	Ifadin	M2	low	male	1409	761	19	0.5	1	2	2	0
2016_0476	groundnut	Oromiya	East Hararge	Ifadin	M2	low	male	1396	761	19	0.5	1	2	2	0
2016_0477	groundnut	Oromiya	East Hararge	Ifadin	M2	mid_high	male	1398	782	19	0.75	1	1	1	0
2016_0478	groundnut	Oromiya	East Hararge	Ifadin	M2	mid_high	male	1432	782	19	0.5	1	1	1	0
2016_0479	groundnut	Oromiya	East Hararge	Ifadin	M2	low	male	1396	782	19	0.25	1	1	1	0
2016_0480	groundnut	Oromiya	East Hararge	Ifadin	M2	low	male	NA	NA	NA	0.75	2	1	1	0
2016_0481	groundnut	Oromiya	East Wellega	Lalisa Dimtu	M2	low	male	1340	1224	18	1	3	1	1	0
2016_0482	groundnut	Oromiya	East Wellega	Lalisa Dimtu	M2	mid_high	male	1303	1224	18	0.75	2	1	1	0
2016_0483	groundnut	Oromiya	East Wellega	Lalisa Dimtu	M2	mid_high	male	1281	1224	18	1.5	3	2	2	0
2016_0484	groundnut	Oromiya	East Wellega	Lalisa Dimtu	M2	low	male	1265	1224	18	0.75	2	1	1	0
2016_0485	groundnut	Oromiya	East Wellega	Lalisa Dimtu	M2	low	male	NA	NA	NA	0.75	2	2	2	0
2016_0486	groundnut	Oromiya	East Wellega	Lalisa Dimtu	M2	mid_high	male	1258	1224	18	1.5	2	1	1	0
2016_0487	groundnut	Oromiya	East Wellega	Lalisa Dimtu	M2	low	male	1263	1224	18	0.75	2	1	1	0
2016_0488	groundnut	Oromiya	East Wellega	Lalisa Dimtu	M2	mid_high	male	1263	1224	18	1.75	3	2	2	0
2016_0489	groundnut	Oromiya	East Wellega	Lalisa Dimtu	M2	mid_high	male	1251	1224	18	1.75	2	1	1	0
2016_0490	groundnut	Oromiya	East Wellega	Lalisa Dimtu	M2	low	female	1251	1224	18	0.375	2	1	1	0
2016_0491	groundnut	Oromiya	East Wellega	Bikila	M2	mid_high	male	1259	1224	18	1.25	2	2	2	0
2016_0492	groundnut	Oromiya	East Wellega	Bikila	M2	mid_high	male	1378	1507	21	2	3	1	1	0
2016_0493	groundnut	Oromiya	East Wellega	Bikila	M2	low	male	1680	1603	20	1.5	3	1	1	0
2016_0494	groundnut	Oromiya	East Wellega	Bikila	M2	low	male	1680	1603	20	1.25	2	1	1	0
2016_0495	groundnut	Oromiya	East Wellega	Gutin	SH2	mid_high	male	1382	1251	17	2	2	1	1	0
2016_0496	groundnut	Oromiya	East Wellega	Bikila	M2	low	male	NA	NA	NA	1	2	1	1	0
2016_0497	groundnut	Oromiya	East Wellega	Warabo	SH2	mid_high	male	NA	NA	NA	1.5	3	1	1	0
2016_0498	groundnut	Oromiya	East Wellega	Warabo	SH2	mid_high	male	1357	1259	18	1.25	2	1	1	0
2016_0499	groundnut	Oromiya	East Wellega	Warabo	SH2	mid_high	male	1381	1259	18	2.125	3	2	2	0
2016_0500	groundnut	Oromiya	East Wellega	Warabo	SH2	mid_high	male	1358	1259	18	1.25	2	1	1	0
2016_0501	groundnut	Oromiya	East Wellega	Warabo	SH2	mid_high	male	1356	1259	18	2.5	2	1	1	0
2016_0502	groundnut	Oromiya	East Wellega	Warabo	SH2	low	male	1355	1259	18	1.25	3	1	1	0
2016_0503	groundnut	Oromiya	East Wellega	Warabo	SH2	low	male	1357	1259	18	0.75	2	1	1	0
2016_0504	groundnut	Oromiya	East Wellega	Warabo	SH2	low	male	1352	1259	18	0.75	2	1	1	0
2016_0505	groundnut	Oromiya	East Wellega	Warabo	SH2	low	male	1351	1259	18	1	2	1	1	0
2016_0506	groundnut	Oromiya	East Wellega	Gutin	SH2	low	male	1373	1251	17	1	2	1	1	0
2016_0507	groundnut	Oromiya	East Wellega	Gutin	SH2	mid_high	male	1376	1259	18	2.75	3	1	1	0
2016_0508	groundnut	Oromiya	East Wellega	Gutin	SH2	mid_high	male	1375	1259	18	1.75	2	1	1	0
2016_0509	groundnut	Oromiya	East Wellega	Gutin	SH2	mid_high	male	1381	1259	18	2.25	2	1	1	0
2016_0510	groundnut	Oromiya	East Wellega	Gutin	SH2	low	male	1381	1259	18	1	2	1	1	0
2016_0511	groundnut	Oromiya	East Wellega	Gutin	SH2	low	male	1386	1259	18	0.75	2	1	1	0
2016_0512	groundnut	Oromiya	East Wellega	Gutin	SH2	low	male	1387	1259	18	0.75	2	1	1	0
2016_0513	groundnut	Oromiya	East Wellega	Tulu Lenca	SH2	mid_high	male	1324	1294	18	1.75	2	1	1	0
2016_0514	groundnut	Oromiya	East Wellega	Tulu Lenca	SH2	mid_high	male	1309	1294	18	1.5	3	1	1	0
2016_0515	groundnut	Oromiya	East Wellega	Tulu Lenca	SH2	mid_high	male	1326	1294	18	2	3	1	1	0
2016_0516	groundnut	Oromiya	East Wellega	Tulu Lenca	SH2	mid_high	male	1332	1294	18	2.25	2	1	1	0
2016_0517	groundnut	Oromiya	East Wellega	Tulu Lenca	SH2	low	male	1342	1294	18	0.75	2	1	1	0
2016_0518	groundnut	Oromiya	East Wellega	Tulu Lenca	SH2	low	male	1356	1294	18	1	2	1	1	0
2016_0519	groundnut	Oromiya	East Wellega	Tulu Lenca	SH2	mid_high	male	1380	1294	18	3.25	3	1	1	0
2016_0520	groundnut	Oromiya	East Wellega	Tulu Lenca	SH2	low	female	1367	1251	17	1	2	1	1	0
2016_0521	groundnut	Oromiya	East Wellega	Warabo	SH2	low	male	1370	1259	18	1.25	3	1	1	0
2016_0522	groundnut	Oromiya	East Wellega	Lalisa Dimtu	M2	low	male	NA	NA	NA	0.75	2	1	1	0
2016_0523	groundnut	Oromiya	East Wellega	Lalisa Dimtu	M2	mid_high	female	NA	NA	NA	1.75	3	1	1	0
2016_0524	groundnut	Oromiya	East Wellega	Tulu Lenca	SH2	low	male	NA	NA	NA	0.875	3	1	1	0
2016_0525	groundnut	Oromiya	East Wellega	Tulu Lenca	SH2	low	male	NA	NA	NA	1	2	1	1	0
2016_0526	groundnut	Oromiya	East Wellega	Tulu Lenca	SH2	mid_high	male	NA	NA	NA	1.25	2	1	1	0
2016_0527	groundnut	Oromiya	East Wellega	Tulu Lenca	SH2	low	male	NA	NA	NA	0.75	2	1	1	0
2016_0528	groundnut	Oromiya	East Wellega	Gutin	SH2	low	male	NA	NA	NA	0.75	2	1	1	0
2016_0529	groundnut	Oromiya	East Wellega	Warabo	SH2	mid_high	male	NA	NA	NA	1	2	1	1	0
2016_0530	groundnut	Oromiya	East Wellega	Warabo	SH2	low	male	NA	NA	NA	1	2	1	1	0
2016_0531	groundnut	Oromiya	East Wellega	Gutin	SH2	mid_high	female	NA	NA	NA	2.5	3	2	2	0
2016_0532	groundnut	Oromiya	East Wellega	Gutin	SH2	mid_high	male	NA	NA	NA	2	3	1	1	0
2016_0533	groundnut	Oromiya	East Wellega	Gutin	SH2	low	male	NA	NA	NA	0.75	2	1	1	0
2016_0534	groundnut	Oromiya	East Wellega	Bikila	M2	low	male	1340	1507	21	1.15	2	1	1	0
2016_0535	groundnut	Oromiya	East Wellega	Mada Jalala	M2	low	male	1326	1224	18	1	2	1	1	0
2016_0536	groundnut	Oromiya	East Wellega	Mada Jalala	M2	mid_high	male	1325	1231	18	1.75	2	1	1	0
2016_0537	groundnut	Oromiya	East Wellega	Mada Jalala	M2	mid_high	male	1308	1231	18	2.25	2	1	1	0
2016_0538	groundnut	Oromiya	East Wellega	Mada Jalala	M2	low	male	1304	1231	18	1.25	3	1	1	0
2016_0539	groundnut	Oromiya	East Wellega	Mada Jalala	M2	low	female	1302	1231	18	0.75	2	1	1	0
2016_0540	groundnut	Oromiya	East Wellega	Mada Jalala	M2	mid_high	male	1243	1224	18	2.25	3	2	2	0
2016_0541	groundnut	Oromiya	East Wellega	Mada Jalala	M2	low	male	1279	1224	18	1.15	2	1	1	0
2016_0542	groundnut	Oromiya	East Wellega	Mada Jalala	M2	low	male	NA	NA	NA	0.75	2	1	1	0
2016_0543	groundnut	Oromiya	East Wellega	Mada Jalala	M2	mid_high	male	NA	NA	NA	2	3	2	2	0
2016_0544	groundnut	Oromiya	East Wellega	Mada Jalala	M2	mid_high	female	NA	NA	NA	2	2	1	1	0
2016_0545	groundnut	Oromiya	East Wellega	Mada Jalala	M2	low	male	NA	NA	NA	1.25	2	2	2	0
2016_0546	groundnut	Oromiya	East Wellega	Mada Jalala	M2	low	male	NA	NA	NA	1	2	1	1	0
2016_0547	groundnut	Oromiya	East Wellega	Bikila	M2	mid_high	male	NA	NA	NA	1.875	2	2	2	0
2016_0548	groundnut	Oromiya	East Wellega	Bikila	M2	low	male	NA	NA	NA	1	2	1	1	0
2016_0549	groundnut	Oromiya	East Wellega	Bikila	M2	mid_high	male	NA	NA	NA	2.75	3	1	1	0
2016_0550	groundnut	Oromiya	East Wellega	Bikila	M2	mid_high	male	NA	NA	NA	2.5	2	1	1	0
2016_0551	groundnut	Oromiya	East Wellega	Bikila	M2	mid_high	male	NA	NA	NA	1.25	2	2	2	0
2016_0552	groundnut	Oromiya	East Wellega	Bikila	M2	low	male	NA	NA	NA	1.5	3	1	1	0
2016_0553	groundnut	Oromiya	East Hararge	Erer Guda	M2	low	male	1319	671	19	1.25	2	1	1	0
2016_0554	groundnut	Oromiya	East Hararge	Erer Guda	M2	mid_high	male	1316	671	19	1.25	2	1	1	0
2016_0555	groundnut	Oromiya	East Hararge	Erer Guda	M2	low	male	1300	671	19	0.75	1	1	1	0
2016_0556	groundnut	Oromiya	East Hararge	Erer Guda	M2	mid_high	male	1300	671	19	1.25	2	1	1	0
2016_0557	groundnut	Oromiya	East Hararge	Erer Guda	M2	mid_high	male	1301	671	19	0.75	1	2	2	0
2016_0558	groundnut	Oromiya	East Hararge	Erer Guda	M2	mid_high	male	1299	671	19	1.5	2	1	1	0
2016_0559	groundnut	Oromiya	East Hararge	Erer Guda	M2	low	male	1313	671	19	0.5	1	NA	NA	NA
2016_0560	groundnut	Oromiya	East Hararge	Erer Guda	M2	mid_high	male	1328	671	19	1.25	2	1	1	0
2016_0561	groundnut	Oromiya	East Hararge	Erer Guda	M2	low	male	1311	671	19	0.75	1	1	1	0
2016_0562	groundnut	Oromiya	East Hararge	Erer Guda	M2	mid_high	male	1309	671	19	1.25	2	1	1	0
2016_0563	groundnut	Oromiya	East Hararge	Erer Guda	M2	low	male	1383	671	19	0.5	1	NA	NA	NA
2016_0564	groundnut	Oromiya	East Hararge	Erer Guda	M2	low	male	1390	671	19	1.25	2	1	1	0
2016_0565	groundnut	Oromiya	East Hararge	Umar Kule	SM2	mid_high	male	1808	716	19	1.15	2	1	1	0
2016_0566	groundnut	Oromiya	East Hararge	Umar Kule	SM2	low	male	1785	716	19	1	2	1	1	0
2016_0567	groundnut	Oromiya	East Hararge	Umar Kule	SM2	mid_high	male	1795	716	19	0.75	2	1	1	0
2016_0568	groundnut	Oromiya	East Hararge	Umar Kule	SM2	mid_high	male	1794	716	19	1.25	2	2	2	0
2016_0569	groundnut	Oromiya	East Hararge	Umar Kule	SM2	low	male	1836	716	19	0.75	1	1	1	0
2016_0570	groundnut	Oromiya	East Hararge	Umar Kule	SM2	low	male	1745	716	19	1	2	1	1	0
2016_0571	groundnut	Oromiya	East Hararge	Umar Kule	SM2	mid_high	female	1804	716	19	0.65	1	1	1	0
2016_0572	groundnut	Oromiya	East Hararge	Umar Kule	SM2	low	male	1695	716	19	1	2	1	1	0
2016_0573	groundnut	Oromiya	East Hararge	Umar Kule	SM2	low	male	1772	716	19	0	0	1	1	0
2016_0574	groundnut	Oromiya	East Hararge	Umar Kule	SM2	mid_high	male	1806	716	19	0.75	1	1	1	0
2016_0575	groundnut	Oromiya	East Hararge	Umar Kule	SM2	mid_high	male	1812	716	19	0.5	1	1	1	0
2016_0576	groundnut	Oromiya	East Hararge	Umar Kule	SM2	low	male	1869	754	19	0.5	1	1	1	0
2016_0577	common bean	Amhara	South Wollo	Serto Masay	SM3	low	male	2406	927	12	0.53125	4	3	3	0
2016_0578	common bean	Amhara	South Wollo	Serto Masay	SM3	mid_high	male	2408	927	12	0.75	4	3	3	0
2016_0579	common bean	Amhara	South Wollo	Serto Masay	SM3	mid_high	male	2412	927	12	0.9375	1	3	3	0
2016_0580	common bean	Amhara	South Wollo	Serto Masay	SM3	mid_high	male	2399	927	12	0.25	1	3	3	0
2016_0581	common bean	Amhara	South Wollo	Serto Masay	SM3	low	male	2411	927	12	0.78125	2	2	2	0
2016_0582	common bean	Amhara	South Wollo	Serto Masay	SM3	low	male	2412	927	12	0.9375	3	1	1	0
2016_0583	common bean	Amhara	South Wollo	Serto Masay	SM3	low	male	2409	927	12	0.28125	3	1	1	0
2016_0584	common bean	Amhara	South Wollo	Serto Masay	SM3	low	male	2386	927	12	0.71875	4	2	2	0
2016_0585	common bean	Amhara	South Wollo	Serto Masay	SM3	mid_high	male	2394	927	12	0.0625	1	1	1	0
2016_0586	common bean	Amhara	South Wollo	Serto Masay	SM3	mid_high	male	2426	927	12	0.65625	1	3	3	0
2016_0587	common bean	Amhara	South Wollo	Serto Masay	SM3	low	male	1839	927	12	0.375	1	1	1	0
2016_0588	common bean	Amhara	South Wollo	Serto Masay	SM3	mid_high	male	1969	927	12	0.1874	1	1	1	0
2016_0589	common bean	Amhara	South Wollo	Zemod	M2	mid_high	male	2386	878	13	0.46875	3	2	2	0
2016_0590	common bean	Amhara	South Wollo	Zemod	M2	low	female	2396	878	13	0.15625	2	1	1	0
2016_0591	common bean	Amhara	South Wollo	Zemod	M2	mid_high	male	2385	878	13	0.28125	1	3	3	0
2016_0592	common bean	Amhara	South Wollo	Zemod	M2	mid_high	male	2376	878	13	0.75	4	3	3	0
2016_0593	common bean	Amhara	South Wollo	Zemod	M2	mid_high	male	2382	878	13	0.5625	4	2	2	0
2016_0594	common bean	Amhara	South Wollo	Zemod	M2	low	male	2391	878	13	0.34375	2	2	2	0
2016_0595	common bean	Amhara	South Wollo	Zemod	M2	low	male	2389	878	13	0.5	3	1	1	0
2016_0596	common bean	Amhara	South Wollo	Zemod	M2	low	male	2367	878	13	1.125	5	2	2	0
2016_0597	common bean	Amhara	South Wollo	Zemod	M2	low	male	2413	878	13	0.625	3	3	3	0
2016_0598	common bean	Amhara	South Wollo	Zemod	M2	mid_high	female	NA	NA	NA	0.5	1	1	1	0
2016_0599	common bean	Amhara	South Wollo	Zemod	M2	low	female	2369	878	13	0.125	1	1	1	0
2016_0600	common bean	Amhara	South Wollo	Zemod	M2	mid_high	female	2356	878	13	0.15625	2	3	3	0
2016_0601	common bean	Amhara	South Wollo	Mendeyo	M2	mid_high	male	2398	941	12	1.125	4	2	2	0
2016_0602	common bean	Amhara	South Wollo	Mendeyo	M2	mid_high	male	2405	941	12	1.5	4	2	2	0
2016_0603	common bean	Amhara	South Wollo	Mendeyo	M2	low	male	2402	941	12	0.21875	3	1	1	0
2016_0604	common bean	Amhara	South Wollo	Mendeyo	M2	mid_high	male	2222	941	12	0.28125	3	1	1	0
2016_0605	common bean	Amhara	South Wollo	Mendeyo	M2	low	male	2418	869	13	0.3125	2	3	3	0
2016_0606	common bean	Amhara	South Wollo	Mendeyo	M2	low	male	2412	941	12	0.25	1	1	1	0
2016_0607	common bean	Amhara	South Wollo	Mendeyo	M2	mid_high	male	2406	941	12	0.3125	1	3	3	0
2016_0608	common bean	Amhara	South Wollo	Mendeyo	M2	low	female	2408	941	12	0.18675	3	1	1	0
2016_0609	common bean	Amhara	South Wollo	Mendeyo	M2	low	female	2421	941	12	0.5	4	3	3	0
2016_0610	common bean	Amhara	South Wollo	Mendeyo	M2	mid_high	female	2256	941	12	0.25	1	2	2	0
2016_0611	common bean	Amhara	South Wollo	Mendeyo	M2	low	male	2437	941	12	0.25	1	1	1	0
2016_0612	common bean	Amhara	South Wollo	Mendeyo	M2	mid_high	male	2421	941	12	1	4	2	2	0
2016_0613	common bean	Amhara	South Wollo	Deja	SM3	mid_high	male	2260	1044	18	2.5	5	2	2	0
2016_0614	common bean	Amhara	South Wollo	Deja	SM3	low	male	2244	1120	20	1.5	4	1	1	0
2016_0615	common bean	Amhara	South Wollo	Deja	SM3	low	male	2376	1120	20	1	2	2	2	0
2016_0616	common bean	Amhara	South Wollo	Deja	SM3	low	female	2229	1120	20	0.75	2	1	1	0
2016_0617	common bean	Amhara	South Wollo	Deja	SM3	mid_high	male	2324	1120	20	2.3333	5	5	5	0
2016_0618	common bean	Amhara	South Wollo	Deja	SM3	mid_high	male	2246	1120	20	2	4	2	2	0
2016_0619	common bean	Amhara	South Wollo	Deja	SM3	low	male	2253	1120	20	0.5625	1	2	2	0
2016_0620	common bean	Amhara	South Wollo	Deja	SM3	low	male	2223	1120	20	0.875	3	2	2	0
2016_0621	common bean	Amhara	South Wollo	Deja	SM3	low	female	2237	1120	20	0.625	2	2	2	0
2016_0622	common bean	Amhara	South Wollo	Deja	SM3	mid_high	male	2226	1120	20	0.875	2	2	2	0
2016_0623	common bean	Amhara	South Wollo	Deja	SM3	mid_high	female	2241	1120	20	1.25	2	1	1	0
2016_0624	common bean	Amhara	South Wollo	Deja	SM3	low	male	2236	1120	20	0.9583	3	2	2	0
2016_0625	common bean	Amhara	South Wollo	Doka Debiresina	SM3	mid_high	male	2143	1101	19	1.25	3	1	1	0
2016_0626	common bean	Amhara	South Wollo	Doka Debiresina	SM3	mid_high	male	2116	1101	19	1.25	3	1	1	0
2016_0627	common bean	Amhara	South Wollo	Doka Debiresina	SM3	mid_high	male	2137	1101	19	1.75	4	1	1	0
2016_0628	common bean	Amhara	South Wollo	Doka Debiresina	SM3	low	male	2137	1101	19	0.375	2	1	1	0
2016_0629	common bean	Amhara	South Wollo	Doka Debiresina	SM3	mid_high	male	2138	1101	19	1.125	5	1	1	0
2016_0630	common bean	Amhara	South Wollo	Doka Debiresina	SM3	low	male	2137	1101	19	0.5	2	1	1	0
2016_0631	common bean	Amhara	South Wollo	Doka Debiresina	SM3	mid_high	male	2222	992	14	1	3	1	1	0
2016_0632	common bean	Amhara	South Wollo	Doka Debiresina	SM3	mid_high	male	2222	992	14	1.25	5	1	1	0
2016_0633	common bean	Amhara	South Wollo	Doka Debiresina	SM3	low	female	2191	992	14	0.875	4	1	1	0
2016_0634	common bean	Amhara	South Wollo	Doka Debiresina	SM3	low	male	2146	1101	19	0.75	2	1	1	0
2016_0635	common bean	Amhara	South Wollo	Doka Debiresina	SM3	low	male	2156	1101	19	0.5	2	2	2	0
2016_0636	common bean	Amhara	South Wollo	Doka Debiresina	SM3	mid_high	male	2179	1101	19	0.75	2	1	1	0
2016_0637	common bean	Amhara	South Wollo	Mess	M2	mid_high	male	2440	1059	15	2	1	3	3	0
2016_0638	common bean	Amhara	South Wollo	Mess	M2	mid_high	male	2401	1059	15	0.75	1	3	3	0
2016_0639	common bean	Amhara	South Wollo	Mess	M2	low	male	2428	1059	15	0.25	1	3	3	0
2016_0640	common bean	Amhara	South Wollo	Mess	M2	mid_high	male	2428	1059	15	1.5	3	5	5	0
2016_0641	common bean	Amhara	South Wollo	Mess	M2	low	male	2402	1059	15	0.5	1	3	3	0
2016_0642	common bean	Amhara	South Wollo	Mess	M2	mid_high	male	2400	1059	15	2.9375	4	4	4	0
2016_0643	common bean	Amhara	South Wollo	Mess	M2	mid_high	male	2406	1059	15	1	2	3	3	0
2016_0644	common bean	Amhara	South Wollo	Mess	M2	low	male	2397	1059	15	1	3	1	1	0
2016_0645	common bean	Amhara	South Wollo	Mess	M2	low	male	2413	1059	15	2.5	5	4	4	0
2016_0646	common bean	Amhara	South Wollo	Mess	M2	low	male	2408	1059	15	1	3	3	3	0
2016_0647	common bean	Amhara	South Wollo	Mess	M2	mid_high	female	2410	1059	15	0.875	3	3	3	0
2016_0648	common bean	Amhara	South Wollo	Mess	M2	low	male	2384	1059	15	0.75	2	1	1	0
2016_0649	common bean	Amhara	East Gojjam	Bonaya Sakala	M3	mid_high	male	1838	907	14	1	2	2	2	0
2016_0650	common bean	Amhara	East Gojjam	Bonaya Sakala	M3	mid_high	male	1820	907	14	0.75	1	1	1	0
2016_0651	common bean	Amhara	East Gojjam	Bonaya Sakala	M3	mid_high	male	1892	907	14	0.5	2	1	1	0
2016_0652	common bean	Amhara	East Gojjam	Bonaya Sakala	M3	low	male	1871	907	14	0.75	2	1	1	0
2016_0653	common bean	Amhara	East Gojjam	Bonaya Sakala	M3	low	male	1889	907	14	1.625	3	1	1	0
2016_0654	common bean	Amhara	East Gojjam	Bonaya Sakala	M3	low	male	1835	907	14	0.25	1	1	1	0
2016_0655	common bean	Amhara	East Gojjam	Bonaya Sakala	M3	mid_high	male	1877	907	14	1.375	2	1	1	0
2016_0656	common bean	Amhara	East Gojjam	Bonaya Sakala	M3	low	female	1842	907	14	1.25	2	1	1	0
2016_0657	common bean	Amhara	East Gojjam	Bonaya Sakala	M3	mid_high	male	1836	907	14	2	3	1	1	0
2016_0658	common bean	Amhara	East Gojjam	Bonaya Sakala	M3	low	male	1831	907	14	0.5	1	1	1	0
2016_0659	common bean	Amhara	East Gojjam	Bonaya Sakala	M3	low	female	1858	907	14	2.25	2	2	2	0
2016_0660	common bean	Amhara	East Gojjam	Bonaya Sakala	M3	mid_high	male	1869	907	14	1.75	2	2	2	0
2016_0661	common bean	Amhara	East Gojjam	Anshebna Zuchir	M2	mid_high	male	2137	907	14	0.875	2	1	1	0
2016_0662	common bean	Amhara	East Gojjam	Anshebna Zuchir	M2	low	male	2136	907	14	0.25	2	1	1	0
2016_0663	common bean	Amhara	East Gojjam	Anshebna Zuchir	M2	low	male	2136	907	14	0.5	2	2	2	0
2016_0664	common bean	Amhara	East Gojjam	Anshebna Zuchir	M2	mid_high	female	2103	907	14	0.625	2	1	1	0
2016_0665	common bean	Amhara	East Gojjam	Anshebna Zuchir	M2	mid_high	male	2097	907	14	0.875	3	2	2	0
2016_0666	common bean	Amhara	East Gojjam	Anshebna Zuchir	M2	low	male	2112	907	14	0.625	3	2	2	0
2016_0667	common bean	Amhara	East Gojjam	Anshebna Zuchir	M2	mid_high	male	2114	907	14	0.4375	3	2	2	0
2016_0668	common bean	Amhara	East Gojjam	Anshebna Zuchir	M2	mid_high	male	2138	907	14	0.75	2	1	1	0
2016_0669	common bean	Amhara	East Gojjam	Anshebna Zuchir	M2	mid_high	male	2109	907	14	1	4	1	1	0
2016_0670	common bean	Amhara	East Gojjam	Anshebna Zuchir	M2	low	female	2094	907	14	0.5	1	1	1	0
2016_0671	common bean	Amhara	East Gojjam	Anshebna Zuchir	M2	low	male	2206	907	14	0.375	1	2	2	0
2016_0672	common bean	Amhara	East Gojjam	Anshebna Zuchir	M2	low	male	2136	907	14	0	0	1	1	0
2016_0673	common bean	Amhara	East Gojjam	Yeju Bayile	M2	mid_high	male	2447	956	14	0.625	3	1	1	0
2016_0674	common bean	Amhara	East Gojjam	Yeju Bayile	M2	mid_high	male	2432	956	14	0.25	1	1	1	0
2016_0675	common bean	Amhara	East Gojjam	Yeju Bayile	M2	mid_high	male	2412	956	14	0.75	2	1	1	0
2016_0676	common bean	Amhara	East Gojjam	Yeju Bayile	M2	low	male	2441	956	14	0.375	2	1	1	0
2016_0677	common bean	Amhara	East Gojjam	Yeju Bayile	M2	mid_high	male	2415	956	14	0.25	1	1	1	0
2016_0678	common bean	Amhara	East Gojjam	Yeju Bayile	M2	low	male	2400	956	14	0.25	1	1	1	0
2016_0679	common bean	Amhara	East Gojjam	Yeju Bayile	M2	low	male	2418	956	14	0.5	1	1	1	0
2016_0680	common bean	Amhara	East Gojjam	Yeju Bayile	M2	low	male	2433	956	14	0.375	2	1	1	0
2016_0681	common bean	Amhara	East Gojjam	Yeju Bayile	M2	mid_high	male	2437	956	14	0.1875	1	1	1	0
2016_0682	common bean	Amhara	East Gojjam	Yeju Bayile	M2	low	male	2441	956	14	0.5	1	1	1	0
2016_0683	common bean	Amhara	East Gojjam	Yeju Bayile	M2	mid_high	male	2439	956	14	0.625	3	1	1	0
2016_0684	common bean	Amhara	East Gojjam	Yeju Bayile	M2	low	male	2430	956	14	0.375	2	1	1	0
2016_0685	common bean	Amhara	East Gojjam	Adis Alem	M3	mid_high	male	2356	999	14	2.25	4	3	3	0
2016_0686	common bean	Amhara	East Gojjam	Adis Alem	M3	mid_high	male	2355	999	14	0.625	2	2	2	0
2016_0687	common bean	Amhara	East Gojjam	Adis Alem	M3	low	male	2373	999	14	0.5	1	1	1	0
2016_0688	common bean	Amhara	East Gojjam	Adis Alem	M3	mid_high	female	2365	999	14	0.75	1	2	2	0
2016_0689	common bean	Amhara	East Gojjam	Adis Alem	M3	mid_high	male	2363	999	14	2.375	4	2	2	0
2016_0690	common bean	Amhara	East Gojjam	Adis Alem	M3	low	male	2378	999	14	1.5	3	2	2	0
2016_0691	common bean	Amhara	East Gojjam	Adis Alem	M3	low	male	2347	999	14	0.625	2	1	1	0
2016_0692	common bean	Amhara	East Gojjam	Adis Alem	M3	mid_high	male	2357	999	14	0.75	1	2	2	0
2016_0693	common bean	Amhara	East Gojjam	Adis Alem	M3	mid_high	male	2344	999	14	2.25	2	2	2	0
2016_0694	common bean	Amhara	East Gojjam	Adis Alem	M3	low	male	2356	999	14	0.5	1	1	1	0
2016_0695	common bean	Amhara	East Gojjam	Adis Alem	M3	low	female	2365	999	14	0.5	1	1	1	0
2016_0696	common bean	Amhara	East Gojjam	Adis Alem	M3	low	male	2359	999	14	0.75	2	1	1	0
2016_0697	common bean	Amhara	East Gojjam	Liuil	M2	mid_high	male	1889	968	14	0.5	1	1	1	0
2016_0698	common bean	Amhara	East Gojjam	Liuil	M2	mid_high	male	1906	968	14	2	4	2	2	0
2016_0699	common bean	Amhara	East Gojjam	Liuil	M2	low	male	1904	968	14	1.5	1	2	2	0
2016_0700	common bean	Amhara	East Gojjam	Liuil	M2	mid_high	male	1900	968	14	2	2	2	2	0
2016_0701	common bean	Amhara	East Gojjam	Liuil	M2	low	male	1889	968	14	0.75	2	1	1	0
2016_0702	common bean	Amhara	East Gojjam	Liuil	M2	low	male	1912	968	14	1	1	1	1	0
2016_0703	common bean	Amhara	East Gojjam	Liuil	M2	low	male	1879	968	14	0.5	1	1	1	0
2016_0704	common bean	Amhara	East Gojjam	Liuil	M2	mid_high	male	NA	NA	NA	1	2	2	2	0
2016_0705	common bean	Amhara	East Gojjam	Liuil	M2	mid_high	male	1903	968	14	1	3	2	2	0
2016_0706	common bean	Amhara	East Gojjam	Liuil	M2	mid_high	male	1908	968	14	1.25	3	2	2	0
2016_0707	common bean	Amhara	East Gojjam	Liuil	M2	low	male	2393	1027	15	0.75	2	1	1	0
2016_0708	common bean	Amhara	East Gojjam	Liuil	M2	low	male	2351	999	14	0.875	2	2	2	0
2016_0709	common bean	Amhara	East Gojjam	Zihon Wiha	M3	mid_high	male	2419	1175	16	1.625	5	2	2	0
2016_0710	common bean	Amhara	East Gojjam	Zihon Wiha	M3	low	male	2417	1175	16	0.625	3	1	1	0
2016_0711	common bean	Amhara	East Gojjam	Zihon Wiha	M3	low	female	2387	1175	16	0.25	1	1	1	0
2016_0712	common bean	Amhara	East Gojjam	Zihon Wiha	M3	mid_high	male	2379	1087	15	0.875	3	2	2	0
2016_0713	common bean	Amhara	East Gojjam	Zihon Wiha	M3	mid_high	male	2378	1087	15	0.75	4	2	2	0
2016_0714	common bean	Amhara	East Gojjam	Zihon Wiha	M3	mid_high	male	2376	1175	16	0.875	3	1	1	0
2016_0715	common bean	Amhara	East Gojjam	Zihon Wiha	M3	low	male	2357	1087	15	1	2	2	2	0
2016_0716	common bean	Amhara	East Gojjam	Zihon Wiha	M3	low	male	2349	1087	15	0.625	2	2	2	0
2016_0717	common bean	Amhara	East Gojjam	Zihon Wiha	M3	low	male	2332	1087	15	0.5	1	2	2	0
2016_0718	common bean	Amhara	East Gojjam	Zihon Wiha	M3	mid_high	male	2349	1087	15	0.875	2	3	3	0
2016_0719	common bean	Amhara	East Gojjam	Zihon Wiha	M3	low	male	2360	1087	15	1	3	2	2	0
2016_0720	common bean	Amhara	East Gojjam	Zihon Wiha	M3	mid_high	male	2433	1175	16	0.5	2	1	1	0
2016_0721	field pea	Oromiya	Arsi	Dosha	M3	mid_high	male	2619	881	20	1.75	2	3	1	2
2016_0722	field pea	Oromiya	Arsi	Dosha	M3	low	female	2513	748	17	0.5	2	1	0	1
2016_0723	field pea	Oromiya	Arsi	Dosha	M3	mid_high	male	2494	881	20	0.5	2	1	0	1
2016_0724	field pea	Oromiya	Arsi	Dosha	M3	mid_high	male	2515	748	17	1.25	2	2	1	1
2016_0725	field pea	Oromiya	Arsi	Dosha	M3	mid_high	male	2509	748	17	1	2	1	0	1
2016_0726	field pea	Oromiya	Arsi	Dosha	M3	mid_high	female	2556	881	20	1.25	2	3	1	2
2016_0727	field pea	Oromiya	Arsi	Dosha	M3	mid_high	male	2510	748	17	0.5	2	1	0	1
2016_0728	field pea	Oromiya	Arsi	Dosha	M3	low	male	2512	748	17	0.75	2	2	0	2
2016_0729	field pea	Oromiya	Arsi	Dosha	M3	mid_high	male	2511	748	17	0.75	2	2	1	1
2016_0730	field pea	Oromiya	Arsi	Dosha	M3	low	male	2509	748	17	0.125	1	1	0	1
2016_0731	field pea	Oromiya	Arsi	Dosha	M3	low	male	2521	748	17	1	2	2	0	2
2016_0732	field pea	Oromiya	Arsi	Dosha	M3	low	male	2537	881	20	1	2	2	0	2
2016_0733	field pea	Oromiya	Arsi	Haro Bilalo	M3	low	male	2641	881	20	0.875	2	3	1	2
2016_0734	field pea	Oromiya	Arsi	Haro Bilalo	M3	low	female	2648	881	20	0.75	2	2	1	1
2016_0735	field pea	Oromiya	Arsi	Haro Bilalo	M3	low	male	2570	881	20	0.5	2	1	0	1
2016_0736	field pea	Oromiya	Arsi	Haro Bilalo	M3	low	male	2633	881	20	0.5	2	1	0	1
2016_0737	field pea	Oromiya	Arsi	Haro Bilalo	M3	mid_high	male	2572	881	20	0.75	2	1	0	1
2016_0738	field pea	Oromiya	Arsi	Haro Bilalo	M3	mid_high	male	2555	881	20	1	2	1	0	1
2016_0739	field pea	Oromiya	Arsi	Haro Bilalo	M3	mid_high	male	2582	881	20	1.25	2	2	0	2
2016_0740	field pea	Oromiya	Arsi	Haro Bilalo	M3	low	male	2661	881	20	0.25	1	1	0	1
2016_0741	field pea	Oromiya	Arsi	Haro Bilalo	M3	mid_high	male	2577	881	20	0.5	2	1	0	1
2016_0742	field pea	Oromiya	Arsi	Haro Bilalo	M3	mid_high	male	2585	881	20	0.75	2	2	0	2
2016_0743	field pea	Oromiya	Arsi	Haro Bilalo	M3	mid_high	female	2628	881	20	0.75	2	3	1	2
2016_0744	field pea	Oromiya	Arsi	Haro Bilalo	M3	low	male	2646	881	20	1.25	2	1	0	1
2016_0745	field pea	Oromiya	Arsi	Copha	M3	mid_high	male	2628	950	22	1	2	2	0	2
2016_0746	field pea	Oromiya	Arsi	Copha	M3	mid_high	male	2637	950	22	0.75	2	2	1	1
2016_0747	field pea	Oromiya	Arsi	Copha	M3	mid_high	male	2591	654	16	0.5	2	2	1	1
2016_0748	field pea	Oromiya	Arsi	Copha	M3	low	male	2559	654	16	0.375	2	2	1	1
2016_0749	field pea	Oromiya	Arsi	Copha	M3	low	female	2557	654	16	0.25	1	2	1	1
2016_0750	field pea	Oromiya	Arsi	Copha	M3	low	male	2565	654	16	0.5	2	1	0	1
2016_0751	field pea	Oromiya	Arsi	Copha	M3	low	male	2583	654	16	0.5	2	2	1	1
2016_0752	field pea	Oromiya	Arsi	Copha	M3	low	male	2552	654	16	0.5	2	1	0	1
2016_0753	field pea	Oromiya	Arsi	Copha	M3	low	male	2589	950	22	0.5	1	2	0	2
2016_0754	field pea	Oromiya	Arsi	Copha	M3	mid_high	male	2546	654	16	1	2	1	0	1
2016_0755	field pea	Oromiya	Arsi	Copha	M3	mid_high	male	2630	950	22	1	2	2	0	2
2016_0756	field pea	Oromiya	Arsi	Copha	M3	mid_high	male	2712	950	22	0.625	2	1	0	1
2016_0757	field pea	Oromiya	Arsi	Limu Dima	H3	mid_high	male	2656	1027	22	0.75	2	3	1	2
2016_0758	field pea	Oromiya	Arsi	Limu Dima	H3	mid_high	male	2650	1027	22	1	2	3	1	2
2016_0759	field pea	Oromiya	Arsi	Limu Dima	H3	low	male	2630	1027	22	0.525	2	2	1	1
2016_0760	field pea	Oromiya	Arsi	Limu Dima	H3	low	male	2657	1027	22	0.75	2	2	1	1
2016_0761	field pea	Oromiya	Arsi	Limu Dima	H3	low	male	2683	1027	22	0.75	2	3	1	2
2016_0762	field pea	Oromiya	Arsi	Limu Dima	H3	mid_high	male	2707	1027	22	1	2	3	1	2
2016_0763	field pea	Oromiya	Arsi	Limu Dima	H3	low	male	2728	1027	22	0.5	2	1	0	1
2016_0764	field pea	Oromiya	Arsi	Limu Dima	H3	mid_high	female	2756	1027	22	1	2	3	1	2
2016_0765	field pea	Oromiya	Arsi	Limu Dima	H3	low	male	2665	1027	22	0.75	2	1	1	0
2016_0766	field pea	Oromiya	Arsi	Limu Dima	H3	low	male	2739	1027	22	0.5	2	2	1	1
2016_0767	field pea	Oromiya	Arsi	Limu Dima	H3	low	male	2742	1027	22	1	2	2	2	0
2016_0768	field pea	Oromiya	Arsi	Limu Dima	H3	mid_high	male	2664	1027	22	0.75	2	2	1	1
2016_0769	field pea	Oromiya	Arsi	Chafe Gugesa	H3	low	male	2517	1054	22	0.75	2	3	2	1
2016_0770	field pea	Oromiya	Arsi	Chafe Gugesa	H3	mid_high	male	2518	1054	22	0.75	2	1	0	1
2016_0771	field pea	Oromiya	Arsi	Chafe Gugesa	H3	mid_high	male	2534	1054	22	0.375	2	1	0	1
2016_0772	field pea	Oromiya	Arsi	Chafe Gugesa	H3	mid_high	male	2516	1054	22	0.5	2	1	0	1
2016_0773	field pea	Oromiya	Arsi	Chafe Gugesa	H3	mid_high	female	2532	1054	22	1.25	2	1	0	1
2016_0774	field pea	Oromiya	Arsi	Chafe Gugesa	H3	low	male	2524	1054	22	0.5	2	1	1	0
2016_0775	field pea	Oromiya	Arsi	Chafe Gugesa	H3	mid_high	male	2532	1054	22	1	2	2	1	1
2016_0776	field pea	Oromiya	Arsi	Chafe Gugesa	H3	low	male	2534	1054	22	0.5	2	1	0	1
2016_0777	field pea	Oromiya	Arsi	Chafe Gugesa	H3	mid_high	male	2529	1054	22	1.25	2	2	1	1
2016_0778	field pea	Oromiya	Arsi	Chafe Gugesa	H3	low	male	2564	1054	22	0.5	2	2	1	1
2016_0779	field pea	Oromiya	Arsi	Chafe Gugesa	H3	low	male	2547	1054	22	0.5	2	1	0	1
2016_0780	field pea	Oromiya	Arsi	Chafe Gugesa	H3	low	male	2524	1054	22	0.5	2	1	1	0
2016_0781	field pea	Oromiya	Arsi	Sagure Mole	H3	mid_high	male	2494	971	22	0.5	1	2	1	1
2016_0782	field pea	Oromiya	Arsi	Sagure Mole	H3	low	male	2503	1054	22	0.75	2	2	1	1
2016_0783	field pea	Oromiya	Arsi	Sagure Mole	H3	mid_high	male	2515	1054	22	1	2	1	0	1
2016_0784	field pea	Oromiya	Arsi	Sagure Mole	H3	low	male	2517	1054	22	0.5	2	2	1	1
2016_0785	field pea	Oromiya	Arsi	Sagure Mole	H3	low	female	2534	1054	22	0.5	2	1	0	1
2016_0786	field pea	Oromiya	Arsi	Sagure Mole	H3	mid_high	male	2509	971	22	1	2	2	1	1
2016_0787	field pea	Oromiya	Arsi	Sagure Mole	H3	low	male	2521	971	22	0.25	1	1	0	1
2016_0788	field pea	Oromiya	Arsi	Sagure Mole	H3	low	male	2555	1018	22	0.75	2	2	2	0
2016_0789	field pea	Oromiya	Arsi	Sagure Mole	H3	low	male	2554	1018	22	0.25	1	2	2	0
2016_0790	field pea	Oromiya	Arsi	Sagure Mole	H3	mid_high	male	2534	1018	22	1.75	2	2	1	1
2016_0791	field pea	Oromiya	Arsi	Sagure Mole	H3	low	male	2517	1018	22	0.25	1	1	0	1
2016_0792	field pea	Oromiya	Arsi	Sagure Mole	H3	low	female	2512	1054	22	0.5	2	2	1	1
2016_0793	field pea	SNNP	Kefa	Gindacha	SH3	mid_high	male	2060	1643	27	1	2	2	2	0
2016_0794	field pea	SNNP	Kefa	Gindacha	SH3	mid_high	male	2282	1643	27	1.25	2	1	1	0
2016_0795	field pea	SNNP	Kefa	Gindacha	SH3	low	male	2505	1643	27	1.5	2	2	2	0
2016_0796	field pea	SNNP	Kefa	Gindacha	SH3	mid_high	male	2499	1643	27	1	2	1	1	0
2016_0797	field pea	SNNP	Kefa	Gindacha	SH3	low	male	2458	1643	27	0.9375	3	2	2	0
2016_0798	field pea	SNNP	Kefa	Gindacha	SH3	mid_high	male	2340	1643	27	1	2	2	2	0
2016_0799	field pea	SNNP	Kefa	Gindacha	SH3	low	male	2218	1643	27	1	2	1	1	0
2016_0800	field pea	SNNP	Kefa	Gindacha	SH3	mid_high	female	2180	1643	27	1	2	2	2	0
2016_0801	field pea	SNNP	Kefa	Gindacha	SH3	low	male	2000	1643	27	1.25	2	2	2	0
2016_0802	field pea	SNNP	Kefa	Gindacha	SH3	low	male	2017	1643	27	1.375	3	1	1	0
2016_0803	field pea	SNNP	Kefa	Gindacha	SH3	mid_high	male	2026	1643	27	1	2	1	1	0
2016_0804	field pea	SNNP	Kefa	Gindacha	SH3	low	male	2022	1643	27	1	2	1	1	0
2016_0805	field pea	SNNP	Kefa	Kochio	SH3	mid_high	male	2117	1643	27	0.75	2	1	1	0
2016_0806	field pea	SNNP	Kefa	Kochio	SH3	mid_high	male	2159	1643	27	1.125	2	1	1	0
2016_0807	field pea	SNNP	Kefa	Kochio	SH3	low	male	2188	1643	27	1	2	1	1	0
2016_0808	field pea	SNNP	Kefa	Kochio	SH3	mid_high	male	2190	1643	27	0.375	2	1	1	0
2016_0809	field pea	SNNP	Kefa	Kochio	SH3	low	male	2189	1643	27	0.75	2	1	1	0
2016_0810	field pea	SNNP	Kefa	Kochio	SH3	low	male	2188	1643	27	1	2	1	1	0
2016_0811	field pea	SNNP	Kefa	Kochio	SH3	mid_high	male	2175	1643	27	1	2	1	1	0
2016_0812	field pea	SNNP	Kefa	Kochio	SH3	low	male	2166	1643	27	0.75	2	1	1	0
2016_0813	field pea	SNNP	Kefa	Kochio	SH3	mid_high	male	2132	1643	27	0.875	2	1	1	0
2016_0814	field pea	SNNP	Kefa	Kochio	SH3	low	male	2181	1643	27	0.5	2	2	2	0
2016_0815	field pea	SNNP	Kefa	Kochio	SH3	mid_high	female	1980	1643	27	1	2	1	1	0
2016_0816	field pea	SNNP	Kefa	Kochio	SH3	low	male	1944	1643	27	0.375	2	1	1	0
2016_0817	field pea	SNNP	Kefa	Yecha	SH3	mid_high	male	1992	1668	28	1.25	2	1	1	0
2016_0818	field pea	SNNP	Kefa	Yecha	SH3	mid_high	male	1976	1643	27	0.375	2	1	1	0
2016_0819	field pea	SNNP	Kefa	Yecha	SH3	low	female	1942	1643	27	0.125	1	1	1	0
2016_0820	field pea	SNNP	Kefa	Yecha	SH3	mid_high	male	2040	1668	28	1	2	1	1	0
2016_0821	field pea	SNNP	Kefa	Yecha	SH3	low	male	1982	1668	28	0.5	2	1	1	0
2016_0822	field pea	SNNP	Kefa	Yecha	SH3	mid_high	male	1983	1668	28	0.75	2	1	1	0
2016_0823	field pea	SNNP	Kefa	Yecha	SH3	low	male	2115	1668	28	0.375	2	1	1	0
2016_0824	field pea	SNNP	Kefa	Yecha	SH3	low	male	2180	1668	28	0.375	2	1	1	0
2016_0825	field pea	SNNP	Kefa	Yecha	SH3	low	male	2175	1668	28	0.375	2	1	1	0
2016_0826	field pea	SNNP	Kefa	Yecha	SH3	mid_high	female	2135	1668	28	1.25	2	1	1	0
2016_0827	field pea	SNNP	Kefa	Yecha	SH3	low	male	2018	1668	28	0.5	2	NA	NA	NA
2016_0828	field pea	SNNP	Kefa	Yecha	SH3	mid_high	female	1988	1668	28	0.5	1	1	1	0
2016_0829	field pea	SNNP	Kefa	Alargata	H3	mid_high	male	2366	1599	28	1.5	2	2	2	0
2016_0830	field pea	SNNP	Kefa	Alargata	H3	low	male	2433	1599	28	0.375	2	1	1	0
2016_0831	field pea	SNNP	Kefa	Alargata	H3	low	male	2442	1599	28	0.25	2	1	1	0
2016_0832	field pea	SNNP	Kefa	Alargata	H3	mid_high	male	2452	1599	28	1.375	2	2	2	0
2016_0833	field pea	SNNP	Kefa	Alargata	H3	mid_high	male	2463	1599	28	1.25	2	2	2	0
2016_0834	field pea	SNNP	Kefa	Alargata	H3	low	male	2231	1599	28	0.125	1	1	1	0
2016_0835	field pea	SNNP	Kefa	Alargata	H3	low	male	2353	1599	28	0.375	2	1	1	0
2016_0836	field pea	SNNP	Kefa	Alargata	H3	low	female	2270	1599	28	0.375	2	1	1	0
2016_0837	field pea	SNNP	Kefa	Alargata	H3	mid_high	male	2229	1599	28	0.625	2	1	1	0
2016_0838	field pea	SNNP	Kefa	Alargata	H3	mid_high	male	2204	1599	28	0.5	1	2	2	0
2016_0839	field pea	SNNP	Kefa	Alargata	H3	mid_high	female	2448	1599	28	1.25	2	2	2	0
2016_0840	field pea	SNNP	Kefa	Alargata	H3	mid_high	male	2465	1599	28	1.25	2	1	1	0
2016_0841	field pea	SNNP	Kefa	Gawa Shimbirika	H3	low	male	1896	1843	28	0.375	2	1	1	0
2016_0842	field pea	SNNP	Kefa	Gawa Shimbirika	H3	mid_high	male	1880	1930	28	1.25	2	1	1	0
2016_0843	field pea	SNNP	Kefa	Gawa Shimbirika	H3	mid_high	male	1942	1930	28	1	2	1	1	0
2016_0844	field pea	SNNP	Kefa	Gawa Shimbirika	H3	mid_high	female	2042	1930	28	0.625	2	1	1	0
2016_0845	field pea	SNNP	Kefa	Gawa Shimbirika	H3	low	male	1894	1930	28	0.25	2	1	1	0
2016_0846	field pea	SNNP	Kefa	Gawa Shimbirika	H3	low	male	1859	1843	28	0.375	2	2	2	0
2016_0847	field pea	SNNP	Kefa	Gawa Shimbirika	H3	mid_high	male	2016	1930	28	1	2	1	1	0
2016_0848	field pea	SNNP	Kefa	Gawa Shimbirika	H3	low	male	2029	1930	28	0.375	2	1	1	0
2016_0849	field pea	SNNP	Kefa	Gawa Shimbirika	H3	low	male	2059	1930	28	0.25	2	1	1	0
2016_0850	field pea	SNNP	Kefa	Gawa Shimbirika	H3	mid_high	male	1765	1843	28	0.875	3	1	1	0
2016_0851	field pea	SNNP	Kefa	Gawa Shimbirika	H3	mid_high	female	2015	1930	28	1	2	2	2	0
2016_0852	field pea	SNNP	Kefa	Gawa Shimbirika	H3	low	male	1809	1843	28	0.5	2	1	1	0
2016_0853	field pea	SNNP	Kefa	Daniti	H3	mid_high	male	2327	1968	28	1	2	2	1	1
2016_0854	field pea	SNNP	Kefa	Daniti	H3	low	male	2317	1968	28	0.375	2	1	1	0
2016_0855	field pea	SNNP	Kefa	Daniti	H3	mid_high	male	2288	1812	28	0.6	2	1	0	1
2016_0856	field pea	SNNP	Kefa	Daniti	H3	mid_high	male	2305	1812	28	0.5	2	1	0	1
2016_0857	field pea	SNNP	Kefa	Daniti	H3	low	female	2248	1812	28	0.25	2	1	1	0
2016_0858	field pea	SNNP	Kefa	Daniti	H3	mid_high	male	2319	1812	28	0.5	2	2	1	1
2016_0859	field pea	SNNP	Kefa	Daniti	H3	low	female	2314	1812	28	0.25	2	1	0	1
2016_0860	field pea	SNNP	Kefa	Daniti	H3	low	male	2452	1968	28	0.25	2	1	1	0
2016_0861	field pea	SNNP	Kefa	Daniti	H3	low	male	2335	1968	28	0.25	2	1	0	1
2016_0862	field pea	SNNP	Kefa	Daniti	H3	mid_high	male	2438	1968	28	0.75	2	2	1	1
2016_0863	field pea	SNNP	Kefa	Daniti	H3	mid_high	male	2370	1968	28	0.375	2	2	1	1
2016_0864	field pea	SNNP	Kefa	Daniti	H3	low	male	2250	1812	28	0.25	2	1	1	0
2016_0865	fenugreek	Oromiya	East Hararge	Dregemechu	SH2	mid_high	male	2349	857	19	0.25	2	1	1	0
2016_0866	fenugreek	Oromiya	East Hararge	Dregemechu	SH2	mid_high	male	2321	857	19	0.75	4	1	1	0
2016_0867	fenugreek	Oromiya	East Hararge	Dregemechu	SH2	mid_high	male	2350	857	19	0.5625	4	NA	NA	NA
2016_0868	fenugreek	Oromiya	East Hararge	Dregemechu	SH2	mid_high	female	2332	857	19	0.5	2	1	1	0
2016_0869	fenugreek	Oromiya	East Hararge	Dregemechu	SH2	mid_high	female	2386	857	19	0.25	1	1	1	0
2016_0870	fenugreek	Oromiya	East Hararge	Dregemechu	SH2	mid_high	female	2422	857	19	0.375	2	1	1	0
2016_0871	fenugreek	Oromiya	East Hararge	Dregemechu	SH2	low	male	2420	857	19	0.75	4	2	1	1
2016_0872	fenugreek	Oromiya	East Hararge	Dregemechu	SH2	low	male	2480	866	19	0.25	1	1	1	0
2016_0873	fenugreek	Oromiya	East Hararge	Dregemechu	SH2	low	male	2473	866	19	0.25	1	1	1	0
2016_0874	fenugreek	Oromiya	East Hararge	Dregemechu	SH2	low	female	2470	866	19	0.15625	2	1	1	0
2016_0875	fenugreek	Oromiya	East Hararge	Dregemechu	SH2	low	female	2479	866	19	0.1875	2	1	1	0
2016_0876	fenugreek	Oromiya	East Hararge	Dregemechu	SH2	low	female	2503	866	19	0.1875	2	1	1	0
2016_0877	fenugreek	Oromiya	East Hararge	Laftolatatesa	SH2	mid_high	male	2046	855	20	0.3125	1	1	1	0
2016_0878	fenugreek	Oromiya	East Hararge	Laftolatatesa	SH2	mid_high	male	2038	855	20	0.0625	1	1	1	0
2016_0879	fenugreek	Oromiya	East Hararge	Laftolatatesa	SH2	mid_high	male	2058	855	20	0.0625	2	1	1	0
2016_0880	fenugreek	Oromiya	East Hararge	Laftolatatesa	SH2	mid_high	male	2024	855	20	0.25	2	2	1	1
2016_0881	fenugreek	Oromiya	East Hararge	Laftolatatesa	SH2	mid_high	male	2023	855	20	0.375	4	1	1	0
2016_0882	fenugreek	Oromiya	East Hararge	Laftolatatesa	SH2	mid_high	female	2026	855	20	0.375	2	1	1	0
2016_0883	fenugreek	Oromiya	East Hararge	Laftolatatesa	SH2	mid_high	male	2032	855	20	0.375	2	1	1	0
2016_0884	fenugreek	Oromiya	East Hararge	Laftolatatesa	SH2	low	male	2040	855	20	0.1875	2	1	1	0
2016_0885	fenugreek	Oromiya	East Hararge	Laftolatatesa	SH2	low	male	2049	855	20	0.375	2	2	1	1
2016_0886	fenugreek	Oromiya	East Hararge	Laftolatatesa	SH2	low	male	2058	855	20	0.15625	2	1	1	0
2016_0887	fenugreek	Oromiya	East Hararge	Laftolatatesa	SH2	low	male	2061	855	20	0.078125	2	1	1	0
2016_0888	fenugreek	Oromiya	East Hararge	Laftolatatesa	SH2	low	male	2065	855	20	0.25	2	2	1	1
2016_0889	fenugreek	Oromiya	East Hararge	Laftosomolo	SH2	mid_high	male	2082	876	19	0.375	2	1	1	0
2016_0890	fenugreek	Oromiya	East Hararge	Laftosomolo	SH2	mid_high	male	2097	876	19	0.5	2	2	1	1
2016_0891	fenugreek	Oromiya	East Hararge	Laftosomolo	SH2	mid_high	male	2098	876	19	0.5	3	1	1	0
2016_0892	fenugreek	Oromiya	East Hararge	Laftosomolo	SH2	mid_high	female	2099	876	19	0.375	2	1	1	0
2016_0893	fenugreek	Oromiya	East Hararge	Laftosomolo	SH2	mid_high	female	2098	876	19	0.0625	1	1	1	0
2016_0894	fenugreek	Oromiya	East Hararge	Laftosomolo	SH2	mid_high	female	2108	876	19	0.375	2	1	1	0
2016_0895	fenugreek	Oromiya	East Hararge	Laftosomolo	SH2	low	male	2109	876	19	0	0	1	1	0
2016_0896	fenugreek	Oromiya	East Hararge	Laftosomolo	SH2	low	male	2118	876	19	0.375	2	1	1	0
2016_0897	fenugreek	Oromiya	East Hararge	Laftosomolo	SH2	low	male	2110	876	19	0.1875	2	1	1	0
2016_0898	fenugreek	Oromiya	East Hararge	Laftosomolo	SH2	low	female	2107	876	19	0.3125	2	1	1	0
2016_0899	fenugreek	Oromiya	East Hararge	Laftosomolo	SH2	low	female	2110	876	19	0.0625	1	1	1	0
2016_0900	fenugreek	Oromiya	East Hararge	Laftosomolo	SH2	low	female	2102	876	19	0.3125	2	1	1	0
2016_0901	fenugreek	Oromiya	East Hararge	Weter Town	SH3	low	male	2030	874	20	0.0625	1	2	1	1
2016_0902	fenugreek	Oromiya	East Hararge	Weter Town	SH3	low	male	2013	874	20	0.0625	1	1	1	0
2016_0903	fenugreek	Oromiya	East Hararge	Weter Town	SH3	low	male	1999	874	20	0.125	1	1	1	0
2016_0904	fenugreek	Oromiya	East Hararge	Weter Town	SH3	low	female	2015	859	20	0.0625	1	1	1	0
2016_0905	fenugreek	Oromiya	East Hararge	Weter Town	SH3	low	male	1996	859	20	0.03125	1	1	1	0
2016_0906	fenugreek	Oromiya	East Hararge	Weter Town	SH3	low	male	2005	859	20	0.03125	1	1	1	0
2016_0907	fenugreek	Oromiya	East Hararge	Weter Town	SH3	mid_high	male	1997	859	20	0.28125	2	1	1	0
2016_0908	fenugreek	Oromiya	East Hararge	Weter Town	SH3	mid_high	male	2026	874	20	0.03125	1	1	1	0
2016_0909	fenugreek	Oromiya	East Hararge	Weter Town	SH3	mid_high	male	2022	859	20	0.3125	2	1	1	0
2016_0910	fenugreek	Oromiya	East Hararge	Weter Town	SH3	mid_high	male	2022	874	20	0.25	2	1	1	0
2016_0911	fenugreek	Oromiya	East Hararge	Weter Town	SH3	mid_high	male	2021	874	20	0.25	1	1	1	0
2016_0912	fenugreek	Oromiya	East Hararge	Weter Town	SH3	mid_high	female	2026	874	20	0.65625	4	1	1	0
2016_0913	fenugreek	Oromiya	East Hararge	Dhekebe	SH3	low	male	2315	921	21	0.03125	1	1	1	0
2016_0914	fenugreek	Oromiya	East Hararge	Dhekebe	SH3	low	male	2318	921	21	0.03125	1	1	1	0
2016_0915	fenugreek	Oromiya	East Hararge	Dhekebe	SH3	low	male	2309	921	21	0.125	1	1	1	0
2016_0916	fenugreek	Oromiya	East Hararge	Dhekebe	SH3	low	male	2304	921	21	0.125	1	1	1	0
2016_0917	fenugreek	Oromiya	East Hararge	Dhekebe	SH3	low	male	2293	921	21	0.265625	2	1	1	0
2016_0918	fenugreek	Oromiya	East Hararge	Dhekebe	SH3	low	female	2290	921	21	0.25	1	1	1	0
2016_0919	fenugreek	Oromiya	East Hararge	Dhekebe	SH3	mid_high	female	2294	921	21	0.5625	4	1	1	0
2016_0920	fenugreek	Oromiya	East Hararge	Dhekebe	SH3	mid_high	male	2277	921	21	0.5625	4	1	1	0
2016_0921	fenugreek	Oromiya	East Hararge	Dhekebe	SH3	mid_high	male	2273	921	21	0.4375	3	1	1	0
2016_0922	fenugreek	Oromiya	East Hararge	Dhekebe	SH3	mid_high	male	2278	921	21	0.4375	4	1	1	0
2016_0923	fenugreek	Oromiya	East Hararge	Dhekebe	SH3	mid_high	male	2281	921	21	0.5	3	1	1	0
2016_0924	fenugreek	Oromiya	East Hararge	Dhekebe	SH3	mid_high	female	2229	921	21	0.25	3	1	1	0
2016_0925	fenugreek	Oromiya	East Hararge	Haro Kutir Hulet	SH3	mid_high	male	1882	953	21	0.5	3	1	1	0
2016_0926	fenugreek	Oromiya	East Hararge	Haro Kutir Hulet	SH3	mid_high	male	1878	953	21	0.625	3	1	1	0
2016_0927	fenugreek	Oromiya	East Hararge	Haro Kutir Hulet	SH3	mid_high	male	1881	953	21	0.15625	2	1	1	0
2016_0928	fenugreek	Oromiya	East Hararge	Haro Kutir Hulet	SH3	mid_high	male	1869	953	21	0.4375	3	1	1	0
2016_0929	fenugreek	Oromiya	East Hararge	Haro Kutir Hulet	SH3	mid_high	female	1896	953	21	0.34375	3	2	1	1
2016_0930	fenugreek	Oromiya	East Hararge	Haro Kutir Hulet	SH3	mid_high	male	1858	953	21	0.25	2	1	1	0
2016_0931	fenugreek	Oromiya	East Hararge	Haro Kutir Hulet	SH3	low	male	1866	953	21	0.0625	1	1	1	0
2016_0932	fenugreek	Oromiya	East Hararge	Haro Kutir Hulet	SH3	low	female	1859	953	21	0.15625	2	1	1	0
2016_0933	fenugreek	Oromiya	East Hararge	Haro Kutir Hulet	SH3	low	male	1849	953	21	0.125	1	1	1	0
2016_0934	fenugreek	Oromiya	East Hararge	Haro Kutir Hulet	SH3	low	male	1850	953	21	0.125	1	1	1	0
2016_0935	fenugreek	Oromiya	East Hararge	Haro Kutir Hulet	SH3	low	male	1848	953	21	0.1875	2	1	1	0
2016_0936	fenugreek	Oromiya	East Hararge	Haro Kutir Hulet	SH3	low	male	1857	953	21	0.15625	3	1	1	0
2016_0937	fenugreek	SNNP	Yem Special	Tigir	SH3	mid_high	male	2243	1294	23	0.375	2	1	1	0
2016_0938	fenugreek	SNNP	Yem Special	Tigir	SH3	mid_high	male	2246	1294	23	0.4375	3	1	1	0
2016_0939	fenugreek	SNNP	Yem Special	Tigir	SH3	mid_high	male	2247	1294	23	0.4375	3	1	1	0
2016_0940	fenugreek	SNNP	Yem Special	Tigir	SH3	mid_high	male	2227	1294	23	0.3125	3	1	1	0
2016_0941	fenugreek	SNNP	Yem Special	Tigir	SH3	mid_high	female	2218	1294	23	0.3125	3	1	1	0
2016_0942	fenugreek	SNNP	Yem Special	Tigir	SH3	mid_high	male	2236	1294	23	0.5	3	1	1	0
2016_0943	fenugreek	SNNP	Yem Special	Tigir	SH3	low	male	2228	1294	23	0.4375	3	2	1	1
2016_0944	fenugreek	SNNP	Yem Special	Tigir	SH3	low	male	2245	1169	23	0.28125	3	1	1	0
2016_0945	fenugreek	SNNP	Yem Special	Tigir	SH3	low	male	2219	1294	23	0.375	3	1	1	0
2016_0946	fenugreek	SNNP	Yem Special	Tigir	SH3	low	female	2220	1294	23	0.4375	3	1	1	0
2016_0947	fenugreek	SNNP	Yem Special	Tigir	SH3	low	male	2226	1294	23	0.0625	2	1	1	0
2016_0948	fenugreek	SNNP	Yem Special	Tigir	SH3	low	female	2227	1294	23	0.25	2	1	1	0
2016_0949	fenugreek	SNNP	Yem Special	Koner	SH3	mid_high	male	2213	1125	21	0.3125	2	1	1	0
2016_0950	fenugreek	SNNP	Yem Special	Koner	SH3	mid_high	male	2180	1125	21	0.625	3	2	1	1
2016_0951	fenugreek	SNNP	Yem Special	Koner	SH3	mid_high	male	2219	1125	21	0.3125	3	1	1	0
2016_0952	fenugreek	SNNP	Yem Special	Koner	SH3	mid_high	male	2121	1125	21	0.625	3	1	1	0
2016_0953	fenugreek	SNNP	Yem Special	Koner	SH3	mid_high	female	2129	1125	21	0.3125	3	1	1	0
2016_0954	fenugreek	SNNP	Yem Special	Koner	SH3	mid_high	male	2179	1294	23	0.25	2	2	1	1
2016_0955	fenugreek	SNNP	Yem Special	Koner	SH3	low	male	2225	1294	23	0.375	2	1	1	0
2016_0956	fenugreek	SNNP	Yem Special	Koner	SH3	low	male	2254	1294	23	0.3125	3	1	1	0
2016_0957	fenugreek	SNNP	Yem Special	Koner	SH3	low	male	2245	1294	23	0.3125	3	1	1	0
2016_0958	fenugreek	SNNP	Yem Special	Koner	SH3	low	female	2265	1294	23	0.3125	3	1	0	1
2016_0959	fenugreek	SNNP	Yem Special	Koner	SH3	low	male	2240	1294	23	0.25	2	1	1	0
2016_0960	fenugreek	SNNP	Yem Special	Koner	SH3	low	female	2258	1294	23	0.6875	4	1	1	0
2016_0961	fenugreek	SNNP	Yem Special	Kerew	SH3	mid_high	male	2548	1353	23	0.5625	4	1	1	0
2016_0962	fenugreek	SNNP	Yem Special	Kerew	SH3	mid_high	male	2536	1353	23	0.875	5	1	1	0
2016_0963	fenugreek	SNNP	Yem Special	Kerew	SH3	mid_high	male	2526	1353	23	0.5625	4	1	1	0
2016_0964	fenugreek	SNNP	Yem Special	Kerew	SH3	mid_high	male	2507	1353	23	0.6875	4	1	1	0
2016_0965	fenugreek	SNNP	Yem Special	Kerew	SH3	mid_high	male	2497	1353	23	0.625	4	2	1	1
2016_0966	fenugreek	SNNP	Yem Special	Kerew	SH3	mid_high	male	2485	995	21	0.625	3	1	1	0
2016_0967	fenugreek	SNNP	Yem Special	Kerew	SH3	mid_high	female	2489	1353	23	0.75	4	1	1	0
2016_0968	fenugreek	SNNP	Yem Special	Kerew	SH3	low	male	2500	1353	23	0.25	2	1	1	0
2016_0969	fenugreek	SNNP	Yem Special	Kerew	SH3	low	male	2510	1353	23	0.3125	3	1	1	0
2016_0970	fenugreek	SNNP	Yem Special	Kerew	SH3	low	male	2518	1353	23	0.1875	2	1	1	0
2016_0971	fenugreek	SNNP	Yem Special	Kerew	SH3	low	male	2515	1353	23	0.25	2	1	1	0
2016_0972	fenugreek	SNNP	Yem Special	Kerew	SH3	low	female	2552	1353	23	0.125	1	1	1	0
2016_0973	fenugreek	SNNP	Yem Special	Aya Ereto	SH2	mid_high	male	2567	1353	23	0.625	3	1	0	1
2016_0974	fenugreek	SNNP	Yem Special	Aya Ereto	SH2	mid_high	male	2559	1353	23	0.625	3	1	1	0
2016_0975	fenugreek	SNNP	Yem Special	Aya Ereto	SH2	mid_high	male	2523	1353	23	0.625	3	1	1	0
2016_0976	fenugreek	SNNP	Yem Special	Aya Ereto	SH2	mid_high	female	2508	1353	23	0.5	3	1	1	0
2016_0977	fenugreek	SNNP	Yem Special	Aya Ereto	SH2	mid_high	female	2495	1353	23	0.625	3	1	1	0
2016_0978	fenugreek	SNNP	Yem Special	Aya Ereto	SH2	mid_high	female	2499	1353	23	0.5	3	1	1	0
2016_0979	fenugreek	SNNP	Yem Special	Aya Ereto	SH2	low	male	2491	1353	23	0.125	1	1	1	0
2016_0980	fenugreek	SNNP	Yem Special	Aya Ereto	SH2	low	male	2527	1353	23	0.25	2	1	1	0
2016_0981	fenugreek	SNNP	Yem Special	Aya Ereto	SH2	low	male	2537	1353	23	0.1875	2	1	1	0
2016_0982	fenugreek	SNNP	Yem Special	Aya Ereto	SH2	low	male	2540	1353	23	0.25	2	1	1	0
2016_0983	fenugreek	SNNP	Yem Special	Aya Ereto	SH2	low	female	2564	1353	23	0.25	2	1	1	0
2016_0984	fenugreek	SNNP	Yem Special	Aya Ereto	SH2	low	female	2562	1353	23	0.625	3	1	1	0
2016_0985	fenugreek	SNNP	Yem Special	Somu Awasho	SH2	mid_high	male	2574	1146	22	0.375	3	1	1	0
2016_0986	fenugreek	SNNP	Yem Special	Somu Awasho	SH2	mid_high	male	2528	1146	22	0.5	3	1	1	0
2016_0987	fenugreek	SNNP	Yem Special	Somu Awasho	SH2	mid_high	male	2527	1146	22	0.5	3	1	1	0
2016_0988	fenugreek	SNNP	Yem Special	Somu Awasho	SH2	mid_high	male	2556	1146	22	0.5	3	2	1	1
2016_0989	fenugreek	SNNP	Yem Special	Somu Awasho	SH2	mid_high	male	2487	1146	22	0.375	2	1	1	0
2016_0990	fenugreek	SNNP	Yem Special	Somu Awasho	SH2	mid_high	female	2463	1400	23	0.5	3	1	1	0
2016_0991	fenugreek	SNNP	Yem Special	Somu Awasho	SH2	low	male	2537	1146	22	0.25	2	1	1	0
2016_0992	fenugreek	SNNP	Yem Special	Somu Awasho	SH2	low	male	2558	1400	23	0.125	1	1	1	0
2016_0993	fenugreek	SNNP	Yem Special	Somu Awasho	SH2	low	male	2568	1146	22	0.1875	2	1	1	0
2016_0994	fenugreek	SNNP	Yem Special	Somu Awasho	SH2	low	male	2596	1146	22	0.375	2	1	1	0
2016_0995	fenugreek	SNNP	Yem Special	Somu Awasho	SH2	low	male	2548	1146	22	0.375	2	1	1	0
2016_0996	fenugreek	SNNP	Yem Special	Somu Awasho	SH2	low	male	2572	1400	23	0.25	2	1	1	0
2016_0997	fenugreek	SNNP	Yem Special	Fofa Town	SH2	mid_high	male	2615	1353	23	0.5625	4	1	1	0
2016_0998	fenugreek	SNNP	Yem Special	Fofa Town	SH2	mid_high	male	2608	1400	23	0.625	3	1	1	0
2016_0999	fenugreek	SNNP	Yem Special	Fofa Town	SH2	mid_high	male	2581	1353	23	0.5	3	1	1	0
2016_1000	fenugreek	SNNP	Yem Special	Fofa Town	SH2	mid_high	male	2571	1353	23	0.125	2	1	1	0
2016_1001	fenugreek	SNNP	Yem Special	Fofa Town	SH2	mid_high	female	2569	1353	23	0.328125	3	1	1	0
2016_1002	fenugreek	SNNP	Yem Special	Fofa Town	SH2	mid_high	male	2576	1353	23	0.4375	3	1	0	1
2016_1003	fenugreek	SNNP	Yem Special	Fofa Town	SH2	low	male	2555	1353	23	0.03125	1	1	1	0
2016_1004	fenugreek	SNNP	Yem Special	Fofa Town	SH2	low	male	2556	1353	23	0.03125	1	1	1	0
2016_1005	fenugreek	SNNP	Yem Special	Fofa Town	SH2	low	male	2554	1353	23	0.125	1	1	1	0
2016_1006	fenugreek	SNNP	Yem Special	Fofa Town	SH2	low	male	2560	1353	23	0.125	2	1	1	0
2016_1007	fenugreek	SNNP	Yem Special	Fofa Town	SH2	low	female	2558	1353	23	0.375	2	1	1	0
2016_1008	fenugreek	SNNP	Yem Special	Fofa Town	SH2	low	male	2556	1353	23	0.3125	3	1	0	1
2016_1009	faba bean	Amhara	South Wollo	Hote/Feta	SM4	mid_high	male	2650	1223	21	1	3	2	2	0
2016_1010	faba bean	Amhara	South Wollo	Hote/Feta	SM4	mid_high	male	2901	1223	21	0.5	2	1	1	0
2016_1011	faba bean	Amhara	South Wollo	Hote/Feta	SM4	mid_high	male	2849	1223	21	1	2	1	1	0
2016_1012	faba bean	Amhara	South Wollo	Hote/Feta	SM4	mid_high	male	2845	1223	21	1.5	1	2	2	0
2016_1013	faba bean	Amhara	South Wollo	Hote/Feta	SM4	mid_high	male	2791	1064	18	0.25	1	1	1	0
2016_1014	faba bean	Amhara	South Wollo	Hote/Feta	SM4	low	female	2824	1223	21	0.75	3	1	1	0
2016_1015	faba bean	Amhara	South Wollo	Hote/Feta	SM4	low	male	2864	1223	21	0.25	1	2	2	0
2016_1016	faba bean	Amhara	South Wollo	Hote/Feta	SM4	low	male	2863	1223	21	0.375	2	1	1	0
2016_1017	faba bean	Amhara	South Wollo	Hote/Feta	SM4	low	male	2814	1064	18	0.25	2	1	1	0
2016_1018	faba bean	Amhara	South Wollo	Hote/Feta	SM4	low	female	2737	1064	18	0.25	1	1	1	0
2016_1019	faba bean	Amhara	South Wollo	Hote/Feta	SM4	mid_high	male	2747	1064	18	1	2	1	1	0
2016_1020	faba bean	Amhara	South Wollo	Hote/Feta	SM4	low	male	2696	1223	21	0.25	1	1	1	0
2016_1021	faba bean	Amhara	South Wollo	Hula Gosh	SM4	mid_high	male	2797	1163	19	0	0	1	1	0
2016_1022	faba bean	Amhara	South Wollo	Hula Gosh	SM4	low	male	2778	1129	19	0.5	2	1	1	0
2016_1023	faba bean	Amhara	South Wollo	Hula Gosh	SM4	mid_high	male	2781	1129	19	0.3125	3	1	1	0
2016_1024	faba bean	Amhara	South Wollo	Hula Gosh	SM4	low	male	2758	1129	19	0.25	2	1	1	0
2016_1025	faba bean	Amhara	South Wollo	Hula Gosh	SM4	low	male	2770	1129	19	0.375	3	1	1	0
2016_1026	faba bean	Amhara	South Wollo	Hula Gosh	SM4	low	male	2778	1129	19	0	0	1	1	0
2016_1027	faba bean	Amhara	South Wollo	Hula Gosh	SM4	mid_high	male	2694	1129	19	0.875	3	1	1	0
2016_1028	faba bean	Amhara	South Wollo	Hula Gosh	SM4	mid_high	male	2685	1129	19	0.3125	3	1	1	0
2016_1029	faba bean	Amhara	South Wollo	Hula Gosh	SM4	mid_high	male	2710	1129	19	0.265625	3	2	2	0
2016_1030	faba bean	Amhara	South Wollo	Hula Gosh	SM4	low	male	2603	1129	19	0.453125	3	2	2	0
2016_1031	faba bean	Amhara	South Wollo	Hula Gosh	SM4	low	male	2653	1163	19	0.015625	1	1	1	0
2016_1032	faba bean	Amhara	South Wollo	Hula Gosh	SM4	mid_high	male	2680	1163	19	0.375	2	1	1	0
2016_1033	faba bean	Amhara	South Wollo	Dil Fere	SM4	low	male	2786	1078	19	0.1875	3	1	1	0
2016_1034	faba bean	Amhara	South Wollo	Dil Fere	SM4	low	male	2832	1246	20	0.0625	2	1	1	0
2016_1035	faba bean	Amhara	South Wollo	Dil Fere	SM4	mid_high	male	2600	1246	20	0.125	1	1	1	0
2016_1036	faba bean	Amhara	South Wollo	Dil Fere	SM4	mid_high	male	2665	1246	20	0	0	1	1	0
2016_1037	faba bean	Amhara	South Wollo	Dil Fere	SM4	low	male	2673	1246	20	0.3125	4	1	1	0
2016_1038	faba bean	Amhara	South Wollo	Dil Fere	SM4	mid_high	male	2641	1246	20	0.0859375	2	1	1	0
2016_1039	faba bean	Amhara	South Wollo	Dil Fere	SM4	low	male	2629	1246	20	0.25	2	1	1	0
2016_1040	faba bean	Amhara	South Wollo	Dil Fere	SM4	low	female	2601	1078	19	0.1875	2	1	1	0
2016_1041	faba bean	Amhara	South Wollo	Dil Fere	SM4	low	male	2657	1078	19	0.125	2	1	1	0
2016_1042	faba bean	Amhara	South Wollo	Dil Fere	SM4	mid_high	male	2621	1078	19	0.6875	3	2	2	0
2016_1043	faba bean	Amhara	South Wollo	Dil Fere	SM4	mid_high	male	2550	1078	19	0.1875	2	1	1	0
2016_1044	faba bean	Amhara	South Wollo	Dil Fere	SM4	mid_high	male	2511	1078	19	0.4375	2	1	1	0
2016_1045	faba bean	Amhara	South Wollo	Werke Meskele	SM3	mid_high	male	2151	997	12	0.21875	3	1	0	1
2016_1046	faba bean	Amhara	South Wollo	Werke Meskele	SM3	low	male	2159	997	12	0.03125	1	1	1	0
2016_1047	faba bean	Amhara	South Wollo	Werke Meskele	SM3	mid_high	male	2137	997	12	0.15625	2	1	0	1
2016_1048	faba bean	Amhara	South Wollo	Werke Meskele	SM3	mid_high	male	2133	997	12	0.328125	3	2	1	1
2016_1049	faba bean	Amhara	South Wollo	Werke Meskele	SM3	mid_high	male	2202	997	12	0.125	1	1	0	1
2016_1050	faba bean	Amhara	South Wollo	Werke Meskele	SM3	mid_high	male	2174	997	12	0.015625	1	1	0	1
2016_1051	faba bean	Amhara	South Wollo	Werke Meskele	SM3	low	male	2231	997	12	0.125	3	1	1	0
2016_1052	faba bean	Amhara	South Wollo	Werke Meskele	SM3	low	male	2223	1163	19	0	0	1	1	0
2016_1053	faba bean	Amhara	South Wollo	Werke Meskele	SM3	low	male	2226	997	12	0	0	2	2	0
2016_1054	faba bean	Amhara	South Wollo	Werke Meskele	SM3	low	female	2167	1163	19	0	0	1	1	0
2016_1055	faba bean	Amhara	South Wollo	Werke Meskele	SM3	low	male	2230	997	12	0.375	4	1	1	0
2016_1056	faba bean	Amhara	South Wollo	Werke Meskele	SM3	mid_high	male	2191	1163	19	0.25	2	1	1	0
2016_1057	faba bean	Amhara	South Wollo	Shol Afaf	SM3	mid_high	male	2578	904	14	0	0	1	1	0
2016_1058	faba bean	Amhara	South Wollo	Shol Afaf	SM3	low	male	2569	904	14	0	0	1	1	0
2016_1059	faba bean	Amhara	South Wollo	Shol Afaf	SM3	low	female	2566	950	14	0.0625	2	1	1	0
2016_1060	faba bean	Amhara	South Wollo	Shol Afaf	SM3	low	male	2578	950	14	0.03125	1	1	1	0
2016_1061	faba bean	Amhara	South Wollo	Shol Afaf	SM3	mid_high	male	2580	950	14	0.28125	3	2	2	0
2016_1062	faba bean	Amhara	South Wollo	Shol Afaf	SM3	mid_high	male	2577	918	15	0.125	3	1	1	0
2016_1063	faba bean	Amhara	South Wollo	Shol Afaf	SM3	low	male	2611	918	15	0.125	1	1	1	0
2016_1064	faba bean	Amhara	South Wollo	Shol Afaf	SM3	low	male	2583	918	15	0.0078125	1	1	1	0
2016_1065	faba bean	Amhara	South Wollo	Shol Afaf	SM3	mid_high	male	2582	918	15	0	0	1	1	0
2016_1066	faba bean	Amhara	South Wollo	Shol Afaf	SM3	low	male	2525	918	15	0	0	1	1	0
2016_1067	faba bean	Amhara	South Wollo	Shol Afaf	SM3	mid_high	male	2552	918	15	0.046875	2	1	1	0
2016_1068	faba bean	Amhara	South Wollo	Shol Afaf	SM3	mid_high	male	2571	918	15	0	0	1	1	0
2016_1069	faba bean	Amhara	South Wollo	Amuma	SM3	low	male	2450	966	16	0	0	1	1	0
2016_1070	faba bean	Amhara	South Wollo	Amuma	SM3	low	male	2449	966	16	0.5	1	1	1	0
2016_1071	faba bean	Amhara	South Wollo	Amuma	SM3	mid_high	male	2042	966	16	1	2	1	1	0
2016_1072	faba bean	Amhara	South Wollo	Amuma	SM3	mid_high	male	2006	966	16	1.25	3	1	1	0
2016_1073	faba bean	Amhara	South Wollo	Amuma	SM3	low	male	2036	966	16	0.25	1	1	1	0
2016_1074	faba bean	Amhara	South Wollo	Amuma	SM3	low	male	2094	966	16	0.5	1	1	1	0
2016_1075	faba bean	Amhara	South Wollo	Amuma	SM3	mid_high	male	2032	966	16	0.75	3	1	1	0
2016_1076	faba bean	Amhara	South Wollo	Amuma	SM3	low	male	2041	966	16	1.25	4	1	1	0
2016_1077	faba bean	Amhara	South Wollo	Amuma	SM3	low	male	2039	966	16	1	3	1	1	0
2016_1078	faba bean	Amhara	South Wollo	Amuma	SM3	mid_high	male	2077	966	16	1.25	3	1	1	0
2016_1079	faba bean	Amhara	South Wollo	Amuma	SM3	mid_high	male	2072	966	16	1.5	2	1	1	0
2016_1080	faba bean	Amhara	South Wollo	Amuma	SM3	mid_high	male	2029	966	16	4.25	3	1	1	0
2016_1081	faba bean	Amhara	North Shewa	Chefe Nen	SM4	mid_high	male	2800	930	13	0.75	2	1	1	0
2016_1082	faba bean	Amhara	North Shewa	Chefe Nen	SM4	mid_high	male	2898	930	13	0.75	2	1	1	0
2016_1083	faba bean	Amhara	North Shewa	Chefe Nen	SM4	low	male	2867	968	13	0.75	2	1	1	0
2016_1084	faba bean	Amhara	North Shewa	Chefe Nen	SM4	mid_high	male	2819	968	13	0.75	1	1	1	0
2016_1085	faba bean	Amhara	North Shewa	Chefe Nen	SM4	low	male	2818	968	13	0.25	1	1	1	0
2016_1086	faba bean	Amhara	North Shewa	Chefe Nen	SM4	low	male	2804	968	13	0.25	1	1	1	0
2016_1087	faba bean	Amhara	North Shewa	Chefe Nen	SM4	low	male	2787	968	13	1.25	2	1	1	0
2016_1088	faba bean	Amhara	North Shewa	Chefe Nen	SM4	mid_high	male	2790	968	13	0.625	2	1	1	0
2016_1089	faba bean	Amhara	North Shewa	Chefe Nen	SM4	mid_high	male	2814	968	13	0.75	1	1	1	0
2016_1090	faba bean	Amhara	North Shewa	Chefe Nen	SM4	low	male	2788	964	13	0.75	2	1	1	0
2016_1091	faba bean	Amhara	North Shewa	Chefe Nen	SM4	low	male	2803	964	13	1.375	3	1	1	0
2016_1092	faba bean	Amhara	North Shewa	Chefe Nen	SM4	mid_high	male	2803	964	13	1.5	2	1	1	0
2016_1093	faba bean	Amhara	North Shewa	Kotuna Godir Mamas	SM3	mid_high	male	2820	993	14	21	4	1	1	0
2016_1094	faba bean	Amhara	North Shewa	Kotuna Godir Mamas	SM3	mid_high	male	2813	959	14	5	2	2	2	0
2016_1095	faba bean	Amhara	North Shewa	Kotuna Godir Mamas	SM3	mid_high	female	2652	993	14	4	3	1	1	0
2016_1096	faba bean	Amhara	North Shewa	Kotuna Godir Mamas	SM3	mid_high	male	2664	993	14	2.5	3	1	1	0
2016_1097	faba bean	Amhara	North Shewa	Kotuna Godir Mamas	SM3	mid_high	male	2702	993	14	0.25	1	1	1	0
2016_1098	faba bean	Amhara	North Shewa	Kotuna Godir Mamas	SM3	low	male	2749	993	14	1.25	3	1	1	0
2016_1099	faba bean	Amhara	North Shewa	Kotuna Godir Mamas	SM3	low	male	2636	993	14	0.625	3	1	1	0
2016_1100	faba bean	Amhara	North Shewa	Kotuna Godir Mamas	SM3	low	male	2826	993	14	1.25	3	1	1	0
2016_1101	faba bean	Amhara	North Shewa	Kotuna Godir Mamas	SM3	low	male	2804	923	13	0.5	2	1	1	0
2016_1102	faba bean	Amhara	North Shewa	Kotuna Godir Mamas	SM3	low	male	2808	959	14	0.5	1	1	1	0
2016_1103	faba bean	Amhara	North Shewa	Kotuna Godir Mamas	SM3	low	male	2814	959	14	5	3	1	1	0
2016_1104	faba bean	Amhara	North Shewa	Kotuna Godir Mamas	SM3	mid_high	male	2812	959	14	16	5	1	1	0
2016_1105	faba bean	Amhara	North Shewa	Aba Mote	SM4	mid_high	male	3025	903	13	0.75	2	1	0	1
2016_1106	faba bean	Amhara	North Shewa	Aba Mote	SM4	mid_high	male	3092	903	13	0.5	2	1	1	0
2016_1107	faba bean	Amhara	North Shewa	Aba Mote	SM4	mid_high	male	2983	903	13	0.6875	2	1	0	1
2016_1108	faba bean	Amhara	North Shewa	Aba Mote	SM4	low	male	2968	903	13	0	0	1	1	0
2016_1109	faba bean	Amhara	North Shewa	Aba Mote	SM4	mid_high	male	2936	903	13	0.125	1	1	0	1
2016_1110	faba bean	Amhara	North Shewa	Aba Mote	SM4	low	male	2881	903	13	0.21875	3	1	0	1
2016_1111	faba bean	Amhara	North Shewa	Aba Mote	SM4	mid_high	male	2928	903	13	0.125	1	1	0	1
2016_1112	faba bean	Amhara	North Shewa	Aba Mote	SM4	mid_high	male	2906	903	13	0.5	1	1	0	1
2016_1113	faba bean	Amhara	North Shewa	Aba Mote	SM4	low	male	2946	903	13	0.75	2	1	0	1
2016_1114	faba bean	Amhara	North Shewa	Aba Mote	SM4	low	male	2979	903	13	0.3125	1	1	0	1
2016_1115	faba bean	Amhara	North Shewa	Aba Mote	SM4	low	male	2970	903	13	0.0625	1	1	0	1
2016_1116	faba bean	Amhara	North Shewa	Aba Mote	SM4	low	male	3005	903	13	0.25	1	1	0	1
2016_1117	faba bean	Amhara	North Shewa	Mahal Amba	SM3	mid_high	male	2681	932	13	1	2	1	0	1
2016_1118	faba bean	Amhara	North Shewa	Mahal Amba	SM3	mid_high	male	2682	932	13	0.8125	2	1	0	1
2016_1119	faba bean	Amhara	North Shewa	Mahal Amba	SM3	low	female	2632	932	13	0.5	2	2	1	1
2016_1120	faba bean	Amhara	North Shewa	Mahal Amba	SM3	low	male	2692	932	13	0.625	3	1	0	1
2016_1121	faba bean	Amhara	North Shewa	Mahal Amba	SM3	low	male	2674	932	13	0.625	3	1	0	1
2016_1122	faba bean	Amhara	North Shewa	Mahal Amba	SM3	mid_high	male	2676	932	13	3.875	5	2	1	1
2016_1123	faba bean	Amhara	North Shewa	Mahal Amba	SM3	mid_high	male	2665	932	13	1.375	3	1	0	1
2016_1124	faba bean	Amhara	North Shewa	Mahal Amba	SM3	low	male	2625	932	13	1	3	1	0	1
2016_1125	faba bean	Amhara	North Shewa	Mahal Amba	SM3	low	female	2656	932	13	0.25	2	1	0	1
2016_1126	faba bean	Amhara	North Shewa	Mahal Amba	SM3	mid_high	male	2611	903	13	0.5	2	1	0	1
2016_1127	faba bean	Amhara	North Shewa	Mahal Amba	SM3	mid_high	male	2744	903	13	1.375	4	1	0	1
2016_1128	faba bean	Amhara	North Shewa	Mahal Amba	SM3	low	male	2831	903	13	0.75	2	1	0	1
2016_1129	faba bean	Amhara	North Shewa	Cheraro Deber	SM3	mid_high	male	2635	932	13	0.5	2	1	0	1
2016_1130	faba bean	Amhara	North Shewa	Cheraro Deber	SM3	mid_high	male	2629	932	13	2.125	3	2	1	1
2016_1131	faba bean	Amhara	North Shewa	Cheraro Deber	SM3	low	male	2491	932	13	0.625	3	1	0	1
2016_1132	faba bean	Amhara	North Shewa	Cheraro Deber	SM3	low	male	2520	932	13	2.5	2	2	1	1
2016_1133	faba bean	Amhara	North Shewa	Cheraro Deber	SM3	low	male	2533	932	13	0.125	1	1	0	1
2016_1134	faba bean	Amhara	North Shewa	Cheraro Deber	SM3	low	male	2540	932	13	0.875	3	2	1	1
2016_1135	faba bean	Amhara	North Shewa	Cheraro Deber	SM3	mid_high	male	2456	932	13	0.5	2	1	0	1
2016_1136	faba bean	Amhara	North Shewa	Cheraro Deber	SM3	low	male	2526	932	13	0.75	1	1	0	1
2016_1137	faba bean	Amhara	North Shewa	Cheraro Deber	SM3	mid_high	male	2748	932	13	1	1	1	0	1
2016_1138	faba bean	Amhara	North Shewa	Cheraro Deber	SM3	mid_high	male	2757	922	13	1.25	3	1	0	1
2016_1139	faba bean	Amhara	North Shewa	Cheraro Deber	SM3	low	male	2746	922	13	0.25	1	2	1	1
2016_1140	faba bean	Amhara	North Shewa	Cheraro Deber	SM3	mid_high	male	2737	922	13	0.25	1	1	0	1
2016_1141	faba bean	Amhara	North Shewa	Bakelo	SM4	mid_high	male	2867	966	13	0.75	1	1	0	1
2016_1142	faba bean	Amhara	North Shewa	Bakelo	SM4	low	male	2929	922	13	1.5	3	1	1	0
2016_1143	faba bean	Amhara	North Shewa	Bakelo	SM4	low	male	2838	922	13	1.5	3	2	1	1
2016_1144	faba bean	Amhara	North Shewa	Bakelo	SM4	mid_high	male	2825	922	13	1.25	3	2	1	1
2016_1145	faba bean	Amhara	North Shewa	Bakelo	SM4	low	male	2836	922	13	0.5	1	2	1	1
2016_1146	faba bean	Amhara	North Shewa	Bakelo	SM4	low	male	2851	922	13	0.625	3	2	1	1
2016_1147	faba bean	Amhara	North Shewa	Bakelo	SM4	low	male	2843	966	13	0.75	2	1	0	1
2016_1148	faba bean	Amhara	North Shewa	Bakelo	SM4	mid_high	male	2844	966	13	1.125	2	1	0	1
2016_1149	faba bean	Amhara	North Shewa	Bakelo	SM4	mid_high	male	2886	966	13	1	2	1	0	1
2016_1150	faba bean	Amhara	North Shewa	Bakelo	SM4	mid_high	female	2874	966	13	0.375	2	1	0	1
2016_1151	faba bean	Amhara	North Shewa	Bakelo	SM4	low	male	2875	966	13	0.5	1	1	1	0
2016_1152	faba bean	Amhara	North Shewa	Bakelo	SM4	low	male	2832	966	13	0.75	2	2	1	1
2016_1153	field pea	Tigray	South Tigray	Hayalo	SM3	mid_high	male	2514	874	12	1.75	4	3	3	0
2016_1154	field pea	Tigray	South Tigray	Hayalo	SM3	low	female	2513	874	12	0.625	3	2	1	1
2016_1155	field pea	Tigray	South Tigray	Hayalo	SM3	mid_high	female	2489	874	12	0.6255	4	3	3	0
2016_1156	field pea	Tigray	South Tigray	Hayalo	SM3	mid_high	male	2505	874	12	0.125	1	2	1	1
2016_1157	field pea	Tigray	South Tigray	Hayalo	SM3	mid_high	female	2514	874	12	0.5	2	1	0	1
2016_1158	field pea	Tigray	South Tigray	Hayalo	SM3	mid_high	male	NA	NA	NA	1	3	1	1	0
2016_1159	field pea	Tigray	South Tigray	Hayalo	SM3	low	female	2514	874	12	0.25	1	3	2	1
2016_1160	field pea	Tigray	South Tigray	Hayalo	SM3	low	male	2441	874	12	0.25	1	1	1	0
2016_1161	field pea	Tigray	South Tigray	Hayalo	SM3	low	female	2484	874	12	0.5	2	1	1	0
2016_1162	field pea	Tigray	South Tigray	Hayalo	SM3	low	male	2467	874	12	1.125	2	3	2	1
2016_1163	field pea	Tigray	South Tigray	Wenberet	SM4	mid_high	male	2782	871	12	1.25	2	3	3	0
2016_1164	field pea	Tigray	South Tigray	Wenberet	SM4	mid_high	male	2705	871	12	2.875	3	3	3	0
2016_1165	field pea	Tigray	South Tigray	Wenberet	SM4	mid_high	female	2804	874	12	0.625	2	2	2	0
2016_1166	field pea	Tigray	South Tigray	Wenberet	SM4	low	female	2535	874	12	0.75	2	2	2	0
2016_1167	field pea	Tigray	South Tigray	Wenberet	SM4	low	male	2518	874	12	0.313	1	2	2	0
2016_1168	field pea	Tigray	South Tigray	Wenberet	SM4	low	female	2476	874	12	0.1875	2	3	3	0
2016_1169	field pea	Tigray	South Tigray	Higumburda	SM3	low	female	2366	742	12	0.8125	3	2	2	0
2016_1170	field pea	Tigray	South Tigray	Wenberet	SM4	mid_high	male	2846	874	12	3	3	3	3	0
2016_1171	field pea	Tigray	South Tigray	Wenberet	SM4	low	female	2875	874	12	1.125	2	3	3	0
2016_1172	field pea	Tigray	South Tigray	Wenberet	SM4	low	male	2880	874	12	0.1875	2	2	2	0
2016_1173	field pea	Tigray	South Tigray	Wenberet	SM4	low	male	2913	874	12	1	2	2	2	0
2016_1174	field pea	Tigray	South Tigray	Wenberet	SM4	mid_high	female	2501	874	12	0.25	1	1	1	0
2016_1175	field pea	Tigray	South Tigray	Wenberet	SM4	mid_high	female	2485	874	12	0.25	1	1	1	0
2016_1176	field pea	Tigray	South Tigray	Higumburda	SM3	mid_high	male	2668	742	12	0.75	2	3	2	1
2016_1177	field pea	Tigray	South Tigray	Higumburda	SM3	low	female	2464	742	12	0.625	2	4	3	1
2016_1178	field pea	Tigray	South Tigray	Higumburda	SM3	mid_high	male	2562	757	12	0.625	3	3	2	1
2016_1179	field pea	Tigray	South Tigray	Higumburda	SM3	low	male	2566	757	12	0.3125	2	2	1	1
2016_1180	field pea	Tigray	South Tigray	Higumburda	SM3	mid_high	male	2569	757	12	0.563	1	3	2	1
2016_1181	field pea	Tigray	South Tigray	Higumburda	SM3	low	male	2551	757	12	0.5	1	2	1	1
2016_1182	field pea	Tigray	South Tigray	Higumburda	SM3	mid_high	female	2433	742	12	1.25	2	3	2	1
2016_1183	field pea	Tigray	South Tigray	Higumburda	SM3	mid_high	female	2641	757	12	0.875	2	2	1	1
2016_1184	field pea	Tigray	South Tigray	Higumburda	SM3	low	male	2521	757	12	0.375	2	3	2	1
2016_1185	field pea	Tigray	South Tigray	Higumburda	SM3	low	female	2543	757	12	1.125	3	3	2	1
2016_1186	field pea	Tigray	South Tigray	Higumburda	SM3	mid_high	female	2518	757	12	0.25	1	1	0	1
2016_1187	field pea	Tigray	South Tigray	Hayalo	SM3	low	male	2461	874	12	0.875	2	3	2	1
2016_1188	field pea	Tigray	South Tigray	Hayalo	SM3	mid_high	female	2348	874	12	1	2	4	2	2
2016_1189	field pea	Tigray	South Tigray	Simret	SM4	low	male	2622	742	12	1.25	3	2	1	1
2016_1190	field pea	Tigray	South Tigray	Simret	SM4	low	male	2713	742	12	0.75	4	NA	NA	NA
2016_1191	field pea	Tigray	South Tigray	Simret	SM4	low	male	2706	742	12	0.75	2	1	1	0
2016_1192	field pea	Tigray	South Tigray	Simret	SM4	mid_high	male	2557	740	12	1.125	4	2	1	1
2016_1193	field pea	Tigray	South Tigray	Simret	SM4	mid_high	male	2552	740	12	0.875	4	2	1	1
2016_1194	field pea	Tigray	South Tigray	Simret	SM4	low	male	2597	742	12	0.5	2	2	1	1
2016_1195	field pea	Tigray	South Tigray	Simret	SM4	low	female	2649	742	12	0.875	3	2	1	1
2016_1196	field pea	Tigray	South Tigray	Simret	SM4	mid_high	male	2542	740	12	1.625	3	1	0	1
2016_1197	field pea	Tigray	South Tigray	Simret	SM4	mid_high	male	2544	740	12	1.5	3	2	1	1
2016_1198	field pea	Tigray	South Tigray	Simret	SM4	low	female	2657	742	12	0.5	2	NA	NA	NA
2016_1199	field pea	Tigray	South Tigray	Simret	SM4	mid_high	male	2587	740	12	0.625	3	1	1	0
2016_1200	field pea	Tigray	South Tigray	Simret	SM4	mid_high	male	2587	742	12	0.875	3	1	0	1
2016_1201	field pea	Tigray	South Tigray	Tahtay Haya	SM3	low	male	2357	689	11	0.125	1	1	0	1
2016_1202	field pea	Tigray	South Tigray	Tahtay Haya	SM3	mid_high	male	2354	689	11	0.875	1	2	1	1
2016_1203	field pea	Tigray	South Tigray	Tsibet	SM4	mid_high	male	3037	689	7	1	3	3	2	1
2016_1204	field pea	Tigray	South Tigray	Tsibet	SM4	low	female	3085	689	7	0.75	2	1	1	0
2016_1205	field pea	Tigray	South Tigray	Tsibet	SM4	mid_high	male	3117	689	7	0.5	2	3	2	1
2016_1206	field pea	Tigray	South Tigray	Tsibet	SM4	mid_high	male	3044	689	7	0.5	2	1	1	0
2016_1207	field pea	Tigray	South Tigray	Tsibet	SM4	mid_high	male	2922	689	7	1.25	3	3	2	1
2016_1208	field pea	Tigray	South Tigray	Tsibet	SM4	mid_high	male	3093	689	7	0.5	3	2	1	1
2016_1209	field pea	Tigray	South Tigray	Tsibet	SM4	low	male	3014	689	7	0.375	2	2	1	1
2016_1210	field pea	Tigray	South Tigray	Tsibet	SM4	low	female	3028	689	7	0.128	1	1	1	0
2016_1211	field pea	Tigray	South Tigray	Tsibet	SM4	low	male	2949	689	7	0.563	2	2	2	0
2016_1212	field pea	Tigray	South Tigray	Tsibet	SM4	low	female	2933	689	7	0.625	2	1	1	0
2016_1213	field pea	Tigray	South Tigray	Tsibet	SM4	mid_high	female	2930	689	7	1	3	3	2	1
2016_1214	field pea	Tigray	South Tigray	Tsibet	SM4	low	male	2967	689	7	0.688	2	3	2	1
2016_1215	field pea	Tigray	South Tigray	Tahtay Haya	SM3	mid_high	male	2405	742	12	0.375	2	1	0	1
2016_1216	field pea	Tigray	South Tigray	Tahtay Haya	SM3	low	female	2380	742	12	0.875	3	1	0	1
2016_1217	field pea	Tigray	South Tigray	Tahtay Haya	SM3	mid_high	male	2429	742	12	1.625	3	2	1	1
2016_1218	field pea	Tigray	South Tigray	Tahtay Haya	SM3	low	male	2449	742	12	0.25	1	1	0	1
2016_1219	field pea	Tigray	South Tigray	Tahtay Haya	SM3	mid_high	female	2444	742	12	0.75	2	2	1	1
2016_1220	field pea	Tigray	South Tigray	Tahtay Haya	SM3	low	male	2403	742	12	0.5	2	1	0	1
2016_1221	field pea	Tigray	South Tigray	Tahtay Haya	SM3	mid_high	male	2429	742	12	1	2	1	0	1
2016_1222	field pea	Tigray	South Tigray	Tahtay Haya	SM3	low	male	2565	742	12	0.25	2	2	1	1
2016_1223	field pea	Tigray	South Tigray	Tahtay Haya	SM3	low	female	2685	742	12	0.25	2	1	1	0
2016_1224	field pea	Tigray	South Tigray	Tahtay Haya	SM3	mid_high	male	2609	742	12	1.25	3	3	2	1
2016_1225	field pea	Amhara	South Wollo	Dilfere	SM4	low	male	2671	1078	19	1.625	5	1	1	0
2016_1226	field pea	Amhara	South Wollo	Dilfere	SM4	low	male	2654	1078	19	1.25	4	1	1	0
2016_1227	field pea	Amhara	South Wollo	Dilfere	SM4	mid_high	male	2670	1078	19	2.25	4	1	1	0
2016_1228	field pea	Amhara	South Wollo	Dilfere	SM4	mid_high	male	2644	1078	19	0.625	3	1	1	0
2016_1229	field pea	Amhara	South Wollo	Dilfere	SM4	mid_high	male	2622	1246	20	1.25	4	1	1	0
2016_1230	field pea	Amhara	South Wollo	Dilfere	SM4	low	male	2720	1078	19	0.625	3	1	1	0
2016_1231	field pea	Amhara	South Wollo	Dilfere	SM4	low	male	2719	1078	19	1.25	4	1	1	0
2016_1232	field pea	Amhara	South Wollo	Dilfere	SM4	mid_high	male	2612	1078	19	3.75	4	1	1	0
2016_1233	field pea	Amhara	South Wollo	Dilfere	SM4	low	male	2604	1078	19	1.5	3	1	1	0
2016_1234	field pea	Amhara	South Wollo	Dilfere	SM4	mid_high	male	2585	1078	19	1.75	4	1	1	0
2016_1235	field pea	Amhara	South Wollo	Dilfere	SM4	mid_high	male	2553	1078	19	1.875	4	1	1	0
2016_1236	field pea	Amhara	South Wollo	Dilfere	SM4	low	male	2522	1078	19	1.25	3	1	1	0
2016_1237	field pea	Amhara	South Wollo	Endiras	SM4	mid_high	male	2595	1014	14	0.375	2	1	1	0
2016_1238	field pea	Amhara	South Wollo	Endiras	SM4	mid_high	male	2599	1014	14	1.5	4	1	1	0
2016_1239	field pea	Amhara	South Wollo	Endiras	SM4	low	female	2616	1014	14	0.25	1	1	1	0
2016_1240	field pea	Amhara	South Wollo	Endiras	SM4	low	male	2615	1014	14	0.5	1	1	1	0
2016_1241	field pea	Amhara	South Wollo	Endiras	SM4	mid_high	male	2613	1014	14	0.8125	3	1	1	0
2016_1242	field pea	Amhara	South Wollo	Endiras	SM4	low	male	2566	1014	14	1.25	4	1	1	0
2016_1243	field pea	Amhara	South Wollo	Endiras	SM4	low	male	2574	1014	14	0.5	2	1	1	0
2016_1244	field pea	Amhara	South Wollo	Endiras	SM4	low	female	2664	1014	14	0.25	1	1	1	0
2016_1245	field pea	Amhara	South Wollo	Endiras	SM4	mid_high	male	2622	1014	14	1.125	4	1	1	0
2016_1246	field pea	Amhara	South Wollo	Endiras	SM4	mid_high	male	2624	1014	14	2.25	4	1	1	0
2016_1247	field pea	Amhara	South Wollo	Endiras	SM4	mid_high	male	2625	1014	14	2	5	1	1	0
2016_1248	field pea	Amhara	South Wollo	Endiras	SM4	low	female	2646	1014	14	1.125	3	1	1	0
2016_1249	field pea	Amhara	South Wollo	Galemot	SM4	low	male	2569	1014	14	0.5	1	1	1	0
2016_1250	field pea	Amhara	South Wollo	Galemot	SM4	mid_high	male	2640	1014	14	1.25	3	1	1	0
2016_1251	field pea	Amhara	South Wollo	Galemot	SM4	low	male	2676	1078	19	0.25	1	1	1	0
2016_1252	field pea	Amhara	South Wollo	Galemot	SM4	low	male	2700	1246	20	1.25	4	1	1	0
2016_1253	field pea	Amhara	South Wollo	Galemot	SM4	mid_high	female	2675	1246	20	1.75	4	1	1	0
2016_1254	field pea	Amhara	South Wollo	Galemot	SM4	low	male	2674	1246	20	1.5	4	1	1	0
2016_1255	field pea	Amhara	South Wollo	Galemot	SM4	mid_high	male	2716	1246	20	1.25	4	1	1	0
2016_1256	field pea	Amhara	South Wollo	Galemot	SM4	mid_high	female	2716	1246	20	0.875	3	1	1	0
2016_1257	field pea	Amhara	South Wollo	Galemot	SM4	mid_high	male	2667	1246	20	1	4	1	1	0
2016_1258	field pea	Amhara	South Wollo	Galemot	SM4	low	male	2644	1246	20	0.25	1	1	1	0
2016_1259	field pea	Amhara	South Wollo	Galemot	SM4	mid_high	male	2647	1274	21	0.75	2	1	1	0
2016_1260	field pea	Amhara	South Wollo	Galemot	SM4	low	male	2650	1246	20	0.375	2	1	1	0
2016_1261	field pea	Amhara	South Wollo	Sekashmbira	SM3	mid_high	female	2365	1024	14	1.5	4	1	1	0
2016_1262	field pea	Amhara	South Wollo	Sekashmbira	SM3	low	female	2380	1024	14	0.375	2	1	1	0
2016_1263	field pea	Amhara	South Wollo	Sekashmbira	SM3	mid_high	male	2129	973	12	2.5	3	1	1	0
2016_1264	field pea	Amhara	South Wollo	Sekashmbira	SM3	low	male	2128	973	12	0.375	2	1	1	0
2016_1265	field pea	Amhara	South Wollo	Sekashmbira	SM3	low	male	2108	973	12	1.625	3	1	1	0
2016_1266	field pea	Amhara	South Wollo	Sekashmbira	SM3	mid_high	male	2417	1024	14	2.5	3	1	1	0
2016_1267	field pea	Amhara	South Wollo	Sekashmbira	SM3	mid_high	male	2414	1024	14	2.75	3	2	1	1
2016_1268	field pea	Amhara	South Wollo	Sekashmbira	SM3	low	male	2081	973	12	2.25	3	2	1	1
2016_1269	field pea	Amhara	South Wollo	Sekashmbira	SM3	low	female	2113	973	12	1	3	1	1	0
2016_1270	field pea	Amhara	South Wollo	Sekashmbira	SM3	mid_high	male	2376	1024	14	1	3	1	1	0
2016_1271	field pea	Amhara	South Wollo	Sekashmbira	SM3	low	female	2436	1024	14	0.375	2	1	1	0
2016_1272	field pea	Amhara	South Wollo	Sekashmbira	SM3	mid_high	male	2390	1024	14	1	3	1	1	0
2016_1273	field pea	Amhara	South Wollo	Tungi	SM3	mid_high	female	2410	927	12	0.75	2	1	1	0
2016_1274	field pea	Amhara	South Wollo	Tungi	SM3	mid_high	male	2405	927	12	0.5	2	1	1	0
2016_1275	field pea	Amhara	South Wollo	Tungi	SM3	mid_high	female	2371	927	12	0.75	3	1	1	0
2016_1276	field pea	Amhara	South Wollo	Tungi	SM3	low	male	2237	927	12	0.25	1	1	1	0
2016_1277	field pea	Amhara	South Wollo	Tungi	SM3	low	female	2223	927	12	0.5	2	2	1	1
2016_1278	field pea	Amhara	South Wollo	Tungi	SM3	mid_high	male	2240	927	12	1.125	4	2	1	1
2016_1279	field pea	Amhara	South Wollo	Tungi	SM3	low	female	2406	927	12	0.625	3	1	1	0
2016_1280	field pea	Amhara	South Wollo	Tungi	SM3	mid_high	male	2229	905	12	0.25	1	1	1	0
2016_1281	field pea	Amhara	South Wollo	Tungi	SM3	low	male	2230	905	12	0.75	2	1	1	0
2016_1282	field pea	Amhara	South Wollo	Tungi	SM3	low	male	2227	905	12	0.5	3	1	1	0
2016_1283	field pea	Amhara	South Wollo	Tungi	SM3	low	male	2186	927	12	0.125	1	1	0	1
2016_1284	field pea	Amhara	South Wollo	Tungi	SM3	mid_high	male	2174	927	12	1.75	4	2	1	1
2016_1285	field pea	Amhara	South Wollo	Tewa	SM3	low	male	2463	941	12	0.125	1	1	1	0
2016_1286	field pea	Amhara	South Wollo	Tewa	SM3	mid_high	male	2409	941	12	0.5	2	1	0	1
2016_1287	field pea	Amhara	South Wollo	Tewa	SM3	low	male	2409	941	12	0.25	2	1	0	1
2016_1288	field pea	Amhara	South Wollo	Tewa	SM3	low	male	2395	941	12	0.4375	3	1	0	1
2016_1289	field pea	Amhara	South Wollo	Tewa	SM3	mid_high	male	2407	941	12	0.625	3	1	0	1
2016_1290	field pea	Amhara	South Wollo	Tewa	SM3	low	male	2411	941	12	0	0	1	0	1
2016_1291	field pea	Amhara	South Wollo	Tewa	SM3	mid_high	male	2413	941	12	1	3	2	1	1
2016_1292	field pea	Amhara	South Wollo	Tewa	SM3	mid_high	male	2393	941	12	0.5	2	2	1	1
2016_1293	field pea	Amhara	South Wollo	Tewa	SM3	low	female	2414	941	12	0.25	1	1	1	0
2016_1294	field pea	Amhara	South Wollo	Tewa	SM3	mid_high	male	2443	941	12	1.125	4	1	0	1
2016_1295	field pea	Amhara	South Wollo	Tewa	SM3	low	male	NA	NA	NA	0.75	1	1	0	1
2016_1296	field pea	Amhara	South Wollo	Tewa	SM3	mid_high	male	2438	941	12	1.125	4	1	1	0
