# Supplementary material for: Inter- and intraspecific diversity of food legumes among households and communities in Ethiopia
Source: PLoS One. 2019 Dec 23;14(12):e0227074. doi: 10.1371/journal.pone.0227074 (PMC6927635; doi:10.1371/journal.pone.0227074)
Supplement: S2 Data — Based on analysis of structured survey data: number of farmers reporting current, recent, and past use of each variety, as well as number of farmers reporting use of a variety by others in their community. (XLSX) [file pone.0227074.s003.xlsx]

## Sheet: Sheet1
legume	zone	kebele	variety_code	planted_2013_to_2015	planted_prior_2013	remembered_long_ago	report_planted_by_others	use_others
common bean	Bench Maji/Sheka	Bajeka	CB01	5	1	0	5	Present use confirmed
common bean	Bench Maji/Sheka	Bajeka	CB04	2	0	0	1	Present use confirmed
common bean	Bench Maji/Sheka	Bajeka	CB17	0	2	1	1	Recent use reported in kebele
common bean	Bench Maji/Sheka	Bajeka	CB05	9	1	0	2	Present use confirmed
common bean	Bench Maji/Sheka	Beshifa	CB01	5	1	0	4	Present use confirmed
common bean	Bench Maji/Sheka	Beshifa	CB16	3	0	0	1	Present use confirmed
common bean	Bench Maji/Sheka	Beshifa	CB05	9	0	0	2	Present use confirmed
common bean	Bench Maji/Sheka	Dakn	CB06	0	0	1	0	NA
common bean	Bench Maji/Sheka	Dakn	CB05	10	1	0	0	NA
common bean	Bench Maji/Sheka	Dakn	CB13	1	1	0	2	Present use confirmed
common bean	Bench Maji/Sheka	Dakn	CB19	1	1	0	2	Present use confirmed
common bean	Bench Maji/Sheka	Dakn	CB18	1	1	0	1	Present use confirmed
common bean	Bench Maji/Sheka	Getiba	CB15	0	0	3	0	NA
common bean	Bench Maji/Sheka	Getiba	CB16	3	1	0	6	Present use confirmed
common bean	Bench Maji/Sheka	Getiba	CB05	5	1	0	6	Present use confirmed
common bean	Bench Maji/Sheka	Getiba	CB10	2	2	0	0	NA
common bean	Bench Maji/Sheka	Getiba	CB12	2	2	0	1	Present use confirmed
common bean	Bench Maji/Sheka	Getiba	CB02	3	0	0	1	Present use confirmed
common bean	Bench Maji/Sheka	Getiba	CB03	1	0	0	0	NA
common bean	Bench Maji/Sheka	Getiba	CB07	1	0	0	0	NA
common bean	Bench Maji/Sheka	Getiba	CB09	2	0	0	0	NA
common bean	Bench Maji/Sheka	Getiba	CB14	2	0	0	5	Present use confirmed
common bean	Bench Maji/Sheka	Getiba	CB20	2	0	0	1	Present use confirmed
common bean	Bench Maji/Sheka	Getiba	CB08	0	0	0	1	No current or recent use confirmed in kebele or zone
common bean	Bench Maji/Sheka	Komi	CB01	3	0	0	1	Present use confirmed
common bean	Bench Maji/Sheka	Komi	CB04	2	0	0	2	Present use confirmed
common bean	Bench Maji/Sheka	Komi	CB22	0	0	0	1	No current or recent use confirmed in kebele or zone
common bean	Bench Maji/Sheka	Komi	CB21	2	4	0	1	Present use confirmed
common bean	Bench Maji/Sheka	Komi	CB23	3	1	0	3	Present use confirmed
common bean	Bench Maji/Sheka	Komi	CB03	2	0	0	0	NA
common bean	Bench Maji/Sheka	Modi	CB01	5	1	0	4	Present use confirmed
common bean	Bench Maji/Sheka	Modi	CB16	3	2	0	4	Present use confirmed
common bean	Bench Maji/Sheka	Modi	CB05	5	2	0	2	Present use confirmed
common bean	Bench Maji/Sheka	Modi	CB12	2	1	0	0	NA
common bean	Bench Maji/Sheka	Modi	CB11	1	0	0	1	Present use confirmed
common bean	East Gojjam	Adis Alem	CB27	1	2	0	2	Present use confirmed
common bean	East Gojjam	Adis Alem	CB28	7	2	0	2	Present use confirmed
common bean	East Gojjam	Adis Alem	CB29	12	0	0	0	NA
common bean	East Gojjam	Anshebna Zuchir	CB27	0	0	0	7	No use in kebele, but current use in zone
common bean	East Gojjam	Anshebna Zuchir	CB28	5	1	0	5	Present use confirmed
common bean	East Gojjam	Anshebna Zuchir	CB29	12	0	0	0	NA
common bean	East Gojjam	Anshebna Zuchir	CB24	0	1	0	0	NA
common bean	East Gojjam	Bonaya Sakala	CB25	0	0	1	0	NA
common bean	East Gojjam	Bonaya Sakala	CB26	0	0	1	0	NA
common bean	East Gojjam	Bonaya Sakala	CB27	2	1	0	4	Present use confirmed
common bean	East Gojjam	Bonaya Sakala	CB28	1	1	1	3	Present use confirmed
common bean	East Gojjam	Bonaya Sakala	CB29	12	0	0	0	NA
common bean	East Gojjam	Bonaya Sakala	CB31	0	0	1	0	NA
common bean	East Gojjam	Liuil	CB25	0	0	1	0	NA
common bean	East Gojjam	Liuil	CB27	0	3	2	1	Recent use reported in kebele
common bean	East Gojjam	Liuil	CB28	7	1	0	2	Present use confirmed
common bean	East Gojjam	Liuil	CB29	12	0	0	0	NA
common bean	East Gojjam	Liuil	CB30	0	0	1	0	NA
common bean	East Gojjam	Yeju Bayile	CB28	0	0	4	0	NA
common bean	East Gojjam	Yeju Bayile	CB29	12	0	0	0	NA
common bean	East Gojjam	Yeju Bayile	CB31	0	0	2	0	NA
common bean	East Gojjam	Zihon Wiha	CB27	1	1	2	0	NA
common bean	East Gojjam	Zihon Wiha	CB28	11	0	0	1	Present use confirmed
common bean	East Gojjam	Zihon Wiha	CB29	9	1	0	1	Present use confirmed
common bean	Kefa	Boba Bela	CB32	0	0	2	2	No use in kebele, but current use in zone
common bean	Kefa	Boba Bela	CB45	0	0	6	0	NA
common bean	Kefa	Boba Bela	CB46	1	0	0	0	NA
common bean	Kefa	Boba Bela	CB47	0	2	4	0	NA
common bean	Kefa	Boba Bela	CB34	4	5	0	1	Present use confirmed
common bean	Kefa	Boba Bela	CB48	11	0	0	0	NA
common bean	Kefa	Eramo	CB45	7	2	0	0	NA
common bean	Kefa	Eramo	CB46	0	0	5	0	NA
common bean	Kefa	Eramo	CB34	6	1	0	5	Present use confirmed
common bean	Kefa	Keja Araba	CB32	6	0	0	2	Present use confirmed
common bean	Kefa	Keja Araba	CB41	0	0	2	0	NA
common bean	Kefa	Keja Araba	CB43	0	0	3	0	NA
common bean	Kefa	Keja Araba	CB45	7	0	0	3	Present use confirmed
common bean	Kefa	Keja Araba	CB34	10	2	0	0	NA
common bean	Kefa	Keja Araba	CB33	7	0	0	4	Present use confirmed
common bean	Kefa	Keja Araba	CB49	2	0	0	1	Present use confirmed
common bean	Kefa	Kulsh	CB32	5	1	0	3	Present use confirmed
common bean	Kefa	Kulsh	CB34	3	0	0	1	Present use confirmed
common bean	Kefa	Kulsh	CB44	1	0	0	0	NA
common bean	Kefa	Kulsh	CB48	6	0	0	0	NA
common bean	Kefa	Kulsh	CB50	1	0	0	0	NA
common bean	Kefa	Kulsh	CB51	2	0	0	0	NA
common bean	Kefa	Shishinda Geter	CB32	1	0	0	0	NA
common bean	Kefa	Shishinda Geter	CB45	6	2	0	1	Present use confirmed
common bean	Kefa	Shishinda Geter	CB34	7	1	0	2	Present use confirmed
common bean	Kefa	Shishinda Geter	CB42	1	1	0	0	NA
common bean	Kefa	Shishinda Geter	CB35	3	0	0	1	Present use confirmed
common bean	Kefa	Shishinda Geter	CB48	4	0	0	2	Present use confirmed
common bean	Kefa	Shishinda Geter	CB36	0	0	0	1	No current or recent use confirmed in kebele or zone
common bean	Kefa	Tula	CB32	0	0	6	0	NA
common bean	Kefa	Tula	CB45	2	1	0	1	Present use confirmed
common bean	Kefa	Tula	CB46	0	0	0	1	No use in kebele, but current use in zone
common bean	Kefa	Tula	CB47	0	0	0	2	No use in kebele, recent use only in zone
common bean	Kefa	Tula	CB34	5	2	0	2	Present use confirmed
common bean	Kefa	Tula	CB42	2	0	0	0	NA
common bean	Kefa	Tula	CB33	7	0	0	2	Present use confirmed
common bean	Kefa	Tula	CB37	1	0	0	0	NA
common bean	Kefa	Tula	CB38	1	0	0	0	NA
common bean	Kefa	Tula	CB39	2	0	0	0	NA
common bean	Kefa	Tula	CB40	1	0	0	0	NA
common bean	Kefa	Tula	CB44	1	0	0	0	NA
common bean	Kefa	Tula	CB48	3	0	0	0	NA
common bean	Kefa	Tula	CB49	0	0	0	4	No use in kebele, but current use in zone
common bean	Kefa	Tula	CB50	1	0	0	1	Present use confirmed
common bean	South Wollo	Deja	CB53	0	1	0	0	NA
common bean	South Wollo	Deja	CB55	2	0	0	3	Present use confirmed
common bean	South Wollo	Deja	CB56	1	0	0	1	Present use confirmed
common bean	South Wollo	Deja	CB57	8	1	0	3	Present use confirmed
common bean	South Wollo	Deja	CB58	12	0	0	0	NA
common bean	South Wollo	Deja	CB59	0	2	4	0	NA
common bean	South Wollo	Deja	CB60	1	0	2	0	NA
common bean	South Wollo	Doka Debiresina	CB55	0	0	1	0	NA
common bean	South Wollo	Doka Debiresina	CB56	0	0	1	1	No use in kebele, but current use in zone
common bean	South Wollo	Doka Debiresina	CB57	0	7	3	1	Recent use reported in kebele
common bean	South Wollo	Doka Debiresina	CB58	12	0	0	0	NA
common bean	South Wollo	Doka Debiresina	CB60	1	0	3	1	Present use confirmed
common bean	South Wollo	Mendeyo	CB53	0	0	1	0	NA
common bean	South Wollo	Mendeyo	CB54	0	0	2	0	NA
common bean	South Wollo	Mendeyo	CB55	4	1	0	5	Present use confirmed
common bean	South Wollo	Mendeyo	CB57	7	1	0	3	Present use confirmed
common bean	South Wollo	Mendeyo	CB58	11	0	0	0	NA
common bean	South Wollo	Mendeyo	CB60	0	0	1	1	No use in kebele, but current use in zone
common bean	South Wollo	Mess	CB52	0	0	1	0	NA
common bean	South Wollo	Mess	CB55	3	0	0	0	NA
common bean	South Wollo	Mess	CB57	10	1	0	1	Present use confirmed
common bean	South Wollo	Mess	CB58	12	0	0	0	NA
common bean	South Wollo	Mess	CB60	10	1	0	1	Present use confirmed
common bean	South Wollo	Mess	CB61	1	0	0	1	Present use confirmed
common bean	South Wollo	Serto Masay	CB53	0	0	0	1	No use in kebele, recent use only in zone
common bean	South Wollo	Serto Masay	CB55	5	1	0	5	Present use confirmed
common bean	South Wollo	Serto Masay	CB57	7	1	0	2	Present use confirmed
common bean	South Wollo	Serto Masay	CB58	12	0	0	0	NA
common bean	South Wollo	Serto Masay	CB60	0	0	2	1	No use in kebele, but current use in zone
common bean	South Wollo	Zemod	CB53	0	0	3	1	No use in kebele, recent use only in zone
common bean	South Wollo	Zemod	CB54	0	0	2	0	NA
common bean	South Wollo	Zemod	CB55	6	0	0	4	Present use confirmed
common bean	South Wollo	Zemod	CB57	8	1	0	1	Present use confirmed
common bean	South Wollo	Zemod	CB58	10	1	0	1	Present use confirmed
common bean	South Wollo	Zemod	CB59	0	0	1	0	NA
common bean	South Wollo	Zemod	CB60	0	0	3	0	NA
faba bean	Jimma	Bilo Abayota	FB02	12	0	0	0	NA
faba bean	Jimma	Cheleleqa Donga	FB04	3	9	0	0	NA
faba bean	Jimma	Cheleleqa Donga	FB01	11	0	0	1	Present use confirmed
faba bean	Jimma	Deto Kersu	FB03	0	0	4	0	NA
faba bean	Jimma	Deto Kersu	FB02	12	0	0	0	NA
faba bean	Jimma	Gerima Lemesa	FB03	0	0	5	0	NA
faba bean	Jimma	Gerima Lemesa	FB04	0	0	1	0	NA
faba bean	Jimma	Gerima Lemesa	FB01	9	0	0	0	NA
faba bean	Jimma	Nese	FB05	0	0	3	0	NA
faba bean	Jimma	Nese	FB02	9	0	0	0	NA
faba bean	Jimma	Omo Duri	FB02	12	0	0	0	NA
faba bean	Kefa	Agarobushi	FB09	0	0	1	0	NA
faba bean	Kefa	Agarobushi	FB06	12	0	0	0	NA
faba bean	Kefa	Boba Bela	FB06	4	7	0	1	Present use confirmed
faba bean	Kefa	Boba Bela	FB07	9	0	0	2	Present use confirmed
faba bean	Kefa	Daga	FB09	0	0	2	0	NA
faba bean	Kefa	Daga	FB06	12	0	0	0	NA
faba bean	Kefa	Gopo	FB09	0	0	4	0	NA
faba bean	Kefa	Gopo	FB11	0	0	2	0	NA
faba bean	Kefa	Gopo	FB06	12	0	0	0	NA
faba bean	Kefa	Mechiti	FB06	12	0	0	0	NA
faba bean	Kefa	Modiyo Yemita	FB10	6	6	0	0	NA
faba bean	Kefa	Modiyo Yemita	FB08	12	0	0	0	NA
faba bean	North Shewa	Aba Mote	FB13	2	7	0	3	Present use confirmed
faba bean	North Shewa	Aba Mote	FB14	10	0	0	2	Present use confirmed
faba bean	North Shewa	Bakelo	FB13	7	5	0	0	NA
faba bean	North Shewa	Bakelo	FB14	10	0	0	2	Present use confirmed
faba bean	North Shewa	Chefe Nen	FB12	0	0	1	3	No use in kebele, but current use in zone
faba bean	North Shewa	Chefe Nen	FB13	12	0	0	0	NA
faba bean	North Shewa	Cheraro Deber	FB12	0	0	1	0	NA
faba bean	North Shewa	Cheraro Deber	FB13	4	7	0	1	Present use confirmed
faba bean	North Shewa	Cheraro Deber	FB14	12	0	0	0	NA
faba bean	North Shewa	Kotuna Godir Mamas	FB12	11	0	0	0	NA
faba bean	North Shewa	Kotuna Godir Mamas	FB13	2	4	1	0	NA
faba bean	North Shewa	Mahal Amba	FB13	2	8	0	1	Present use confirmed
faba bean	North Shewa	Mahal Amba	FB14	12	0	0	0	NA
faba bean	South Wollo	Amuma	FB16	0	2	1	0	NA
faba bean	South Wollo	Amuma	FB15	12	0	0	0	NA
faba bean	South Wollo	Dil Fere	FB18	2	0	0	4	Present use confirmed
faba bean	South Wollo	Dil Fere	FB19	11	1	0	0	NA
faba bean	South Wollo	Hote/Feta	FB18	5	0	0	6	Present use confirmed
faba bean	South Wollo	Hote/Feta	FB19	10	1	0	1	Present use confirmed
faba bean	South Wollo	Hula Gosh	FB18	3	1	0	5	Present use confirmed
faba bean	South Wollo	Hula Gosh	FB19	11	0	0	1	Present use confirmed
faba bean	South Wollo	Shol Afaf	FB18	3	0	0	4	Present use confirmed
faba bean	South Wollo	Shol Afaf	FB19	10	2	0	0	NA
faba bean	South Wollo	Werke Meskele	FB16	3	1	0	1	Present use confirmed
faba bean	South Wollo	Werke Meskele	FB15	6	5	0	0	NA
faba bean	South Wollo	Werke Meskele	FB17	5	0	0	1	Present use confirmed
fenugreek	East Hararge	Dhekebe	FG01	0	0	0	4	No use in kebele, but current use in zone
fenugreek	East Hararge	Dhekebe	FG02	12	0	0	0	NA
fenugreek	East Hararge	Dregemechu	FG01	1	0	0	0	NA
fenugreek	East Hararge	Dregemechu	FG02	11	0	0	0	NA
fenugreek	East Hararge	Haro Kutir Hulet	FG01	1	0	0	0	NA
fenugreek	East Hararge	Haro Kutir Hulet	FG02	12	0	0	0	NA
fenugreek	East Hararge	Laftolatatesa	FG01	3	0	0	0	NA
fenugreek	East Hararge	Laftolatatesa	FG02	12	0	0	0	NA
fenugreek	East Hararge	Laftosomolo	FG01	1	0	0	0	NA
fenugreek	East Hararge	Laftosomolo	FG02	12	0	0	0	NA
fenugreek	East Hararge	Weter Town	FG01	1	0	0	0	NA
fenugreek	East Hararge	Weter Town	FG02	12	0	0	0	NA
fenugreek	North Shewa	Begoch Gat	FG03	12	0	0	0	NA
fenugreek	North Shewa	Egdawasha	FG03	12	0	0	0	NA
fenugreek	North Shewa	Feresmegalbia	FG03	12	0	0	0	NA
fenugreek	North Shewa	Tirtira	FG03	11	0	0	0	NA
fenugreek	North Shewa	Tirtira	FG04	1	0	0	0	NA
fenugreek	North Shewa	Wedera	FG03	12	0	0	0	NA
fenugreek	North Shewa	Weyira Amba	FG03	12	0	0	0	NA
fenugreek	North Shewa	Weyira Amba	FG04	12	0	0	0	NA
fenugreek	South Wollo	Amayu	FG05	12	0	0	0	NA
fenugreek	South Wollo	Boren	FG05	12	0	0	0	NA
fenugreek	South Wollo	Ejerty	FG05	12	0	0	0	NA
fenugreek	South Wollo	Kubi	FG05	11	0	0	0	NA
fenugreek	South Wollo	Shenkurtima	FG05	12	0	0	0	NA
fenugreek	South Wollo	Werkena Terera	FG05	11	0	0	0	NA
fenugreek	Yem Special	Aya Ereto	FG07	1	0	0	4	Present use confirmed
fenugreek	Yem Special	Aya Ereto	FG06	11	0	0	2	Present use confirmed
fenugreek	Yem Special	Fofa Town	FG07	2	0	0	4	Present use confirmed
fenugreek	Yem Special	Fofa Town	FG06	10	0	0	2	Present use confirmed
fenugreek	Yem Special	Kerew	FG07	1	0	0	5	Present use confirmed
fenugreek	Yem Special	Kerew	FG06	12	0	0	0	NA
fenugreek	Yem Special	Koner	FG07	3	0	0	5	Present use confirmed
fenugreek	Yem Special	Koner	FG06	11	0	0	1	Present use confirmed
fenugreek	Yem Special	Somu Awasho	FG07	1	0	0	5	Present use confirmed
fenugreek	Yem Special	Somu Awasho	FG06	12	0	0	0	NA
fenugreek	Yem Special	Tigir	FG07	1	1	0	6	Present use confirmed
fenugreek	Yem Special	Tigir	FG06	12	0	0	0	NA
field pea	Arsi	Chafe Gugesa	FP01	1	1	0	2	Present use confirmed
field pea	Arsi	Chafe Gugesa	FP05	6	6	0	0	NA
field pea	Arsi	Chafe Gugesa	FP02	10	0	0	2	Present use confirmed
field pea	Arsi	Copha	FP01	0	3	0	3	Recent use reported in kebele
field pea	Arsi	Copha	FP05	5	7	0	0	NA
field pea	Arsi	Copha	FP09	4	0	1	5	Present use confirmed
field pea	Arsi	Copha	FP02	11	1	0	0	NA
field pea	Arsi	Dosha	FP01	0	0	1	7	No use in kebele, but current use in zone
field pea	Arsi	Dosha	FP05	4	7	1	1	Present use confirmed
field pea	Arsi	Dosha	FP09	6	1	0	4	Present use confirmed
field pea	Arsi	Dosha	FP02	11	1	0	0	NA
field pea	Arsi	Haro Bilalo	FP01	1	1	0	3	Present use confirmed
field pea	Arsi	Haro Bilalo	FP05	2	9	0	1	Present use confirmed
field pea	Arsi	Haro Bilalo	FP09	1	1	0	7	Present use confirmed
field pea	Arsi	Haro Bilalo	FP02	9	3	0	0	NA
field pea	Arsi	Haro Bilalo	FP07	0	1	0	1	Recent use reported in kebele
field pea	Arsi	Haro Bilalo	FP03	1	1	0	3	Present use confirmed
field pea	Arsi	Haro Bilalo	FP04	1	0	0	3	Present use confirmed
field pea	Arsi	Haro Bilalo	FP08	4	0	0	5	Present use confirmed
field pea	Arsi	Haro Bilalo	FP06	0	0	0	2	No current or recent use confirmed in kebele or zone
field pea	Arsi	Limu Dima	FP01	1	0	0	0	NA
field pea	Arsi	Limu Dima	FP05	11	1	0	0	NA
field pea	Arsi	Limu Dima	FP09	10	0	0	1	Present use confirmed
field pea	Arsi	Limu Dima	FP04	5	0	0	2	Present use confirmed
field pea	Arsi	Sagure Mole	FP01	7	1	0	2	Present use confirmed
field pea	Arsi	Sagure Mole	FP05	3	9	0	0	NA
field pea	Arsi	Sagure Mole	FP09	0	0	0	3	No use in kebele, but current use in zone
field pea	Arsi	Sagure Mole	FP02	10	0	0	4	Present use confirmed
field pea	Kefa	Alargata	FP10	6	5	0	1	Present use confirmed
field pea	Kefa	Alargata	FP13	0	1	0	1	Recent use reported in kebele
field pea	Kefa	Alargata	FP12	11	1	0	1	Present use confirmed
field pea	Kefa	Daniti	FP10	7	5	0	0	NA
field pea	Kefa	Daniti	FP11	8	0	0	4	Present use confirmed
field pea	Kefa	Daniti	FP12	1	3	0	3	Present use confirmed
field pea	Kefa	Gawa Shimbirika	FP10	4	4	0	0	NA
field pea	Kefa	Gawa Shimbirika	FP15	0	1	0	0	NA
field pea	Kefa	Gawa Shimbirika	FP12	10	1	0	1	Present use confirmed
field pea	Kefa	Gawa Shimbirika	FP14	0	2	0	0	NA
field pea	Kefa	Gindacha	FP10	8	2	0	0	NA
field pea	Kefa	Gindacha	FP15	0	2	0	0	NA
field pea	Kefa	Gindacha	FP13	0	1	0	0	NA
field pea	Kefa	Gindacha	FP12	10	2	0	0	NA
field pea	Kefa	Kochio	FP10	2	7	1	0	NA
field pea	Kefa	Kochio	FP15	0	1	1	0	NA
field pea	Kefa	Kochio	FP12	11	2	0	0	NA
field pea	Kefa	Yecha	FP10	1	2	9	0	NA
field pea	Kefa	Yecha	FP12	10	2	0	0	NA
field pea	South Tigray	Hayalo	FP20	7	1	0	4	Present use confirmed
field pea	South Tigray	Hayalo	FP17	11	0	0	0	NA
field pea	South Tigray	Hayalo	FP18	5	3	0	3	Present use confirmed
field pea	South Tigray	Hayalo	FP19	3	6	0	3	Present use confirmed
field pea	South Tigray	Hayalo	FP16	1	0	0	5	Present use confirmed
field pea	South Tigray	Higumburda	FP20	11	0	0	0	NA
field pea	South Tigray	Higumburda	FP17	6	0	0	2	Present use confirmed
field pea	South Tigray	Higumburda	FP18	10	0	0	2	Present use confirmed
field pea	South Tigray	Higumburda	FP19	4	8	0	1	Present use confirmed
field pea	South Tigray	Simret	FP20	8	1	0	2	Present use confirmed
field pea	South Tigray	Simret	FP18	0	5	0	5	Recent use reported in kebele
field pea	South Tigray	Simret	FP19	8	3	0	1	Present use confirmed
field pea	South Tigray	Tahtay Haya	FP20	11	1	0	0	NA
field pea	South Tigray	Tahtay Haya	FP17	1	0	0	0	NA
field pea	South Tigray	Tahtay Haya	FP18	3	4	0	5	Present use confirmed
field pea	South Tigray	Tahtay Haya	FP19	3	8	0	0	NA
field pea	South Tigray	Tsibet	FP20	7	1	0	4	Present use confirmed
field pea	South Tigray	Tsibet	FP18	6	5	0	1	Present use confirmed
field pea	South Tigray	Tsibet	FP19	12	0	0	0	NA
field pea	South Tigray	Wenberet	FP20	0	0	0	8	No use in kebele, but current use in zone
field pea	South Tigray	Wenberet	FP17	9	2	0	1	Present use confirmed
field pea	South Tigray	Wenberet	FP18	10	2	0	0	NA
field pea	South Tigray	Wenberet	FP19	8	3	0	1	Present use confirmed
field pea	South Wollo	Dilfere	FP23	0	0	2	0	NA
field pea	South Wollo	Dilfere	FP21	12	0	0	0	NA
field pea	South Wollo	Endiras	FP23	0	0	1	0	NA
field pea	South Wollo	Endiras	FP21	12	0	0	0	NA
field pea	South Wollo	Galemot	FP23	0	0	1	0	NA
field pea	South Wollo	Galemot	FP21	12	0	0	0	NA
field pea	South Wollo	Sekashmbira	FP22	0	0	1	0	NA
field pea	South Wollo	Sekashmbira	FP23	2	4	0	6	Present use confirmed
field pea	South Wollo	Sekashmbira	FP21	12	0	0	0	NA
field pea	South Wollo	Tewa	FP23	9	0	0	3	Present use confirmed
field pea	South Wollo	Tewa	FP21	5	6	0	1	Present use confirmed
field pea	South Wollo	Tungi	FP23	4	2	0	5	Present use confirmed
field pea	South Wollo	Tungi	FP21	11	1	0	0	NA
groundnut	East Hararge	Berkelle	GN01	1	0	0	0	NA
groundnut	East Hararge	Berkelle	GN05	5	4	0	2	Present use confirmed
groundnut	East Hararge	Berkelle	GN06	0	1	0	0	NA
groundnut	East Hararge	Berkelle	GN03	11	0	0	0	NA
groundnut	East Hararge	Bishan Babile	GN01	0	2	1	0	NA
groundnut	East Hararge	Bishan Babile	GN05	7	3	0	0	NA
groundnut	East Hararge	Bishan Babile	GN06	0	1	0	0	NA
groundnut	East Hararge	Bishan Babile	GN03	8	0	0	0	NA
groundnut	East Hararge	Bishan Babile	GN04	1	0	0	0	NA
groundnut	East Hararge	Erer Guda	GN01	0	0	3	0	NA
groundnut	East Hararge	Erer Guda	GN02	0	0	2	0	NA
groundnut	East Hararge	Erer Guda	GN05	1	6	0	3	Present use confirmed
groundnut	East Hararge	Erer Guda	GN03	10	0	0	0	NA
groundnut	East Hararge	Ifadin	GN01	0	0	2	1	No use in kebele, but current use in zone
groundnut	East Hararge	Ifadin	GN05	3	9	0	0	NA
groundnut	East Hararge	Ifadin	GN06	0	1	0	0	NA
groundnut	East Hararge	Ifadin	GN03	12	0	0	0	NA
groundnut	East Hararge	Tofik	GN01	1	0	0	3	Present use confirmed
groundnut	East Hararge	Tofik	GN05	5	2	0	3	Present use confirmed
groundnut	East Hararge	Tofik	GN03	11	0	0	0	NA
groundnut	East Hararge	Umar Kule	GN01	0	0	1	1	No use in kebele, but current use in zone
groundnut	East Hararge	Umar Kule	GN02	0	0	2	0	NA
groundnut	East Hararge	Umar Kule	GN05	1	6	0	4	Present use confirmed
groundnut	East Hararge	Umar Kule	GN03	12	0	0	0	NA
groundnut	East Wellega	Bikila	GN08	3	5	0	4	Present use confirmed
groundnut	East Wellega	Bikila	GN07	12	0	0	0	NA
groundnut	East Wellega	Gutin	GN08	1	6	0	3	Present use confirmed
groundnut	East Wellega	Gutin	GN07	12	0	0	0	NA
groundnut	East Wellega	Lalisa Dimtu	GN08	3	5	0	4	Present use confirmed
groundnut	East Wellega	Lalisa Dimtu	GN07	12	0	0	0	NA
groundnut	East Wellega	Mada Jalala	GN08	3	6	0	3	Present use confirmed
groundnut	East Wellega	Mada Jalala	GN07	12	0	0	0	NA
groundnut	East Wellega	Tulu Lenca	GN08	0	7	0	5	Recent use reported in kebele
groundnut	East Wellega	Tulu Lenca	GN07	12	0	0	0	NA
groundnut	East Wellega	Warabo	GN08	1	5	0	5	Present use confirmed
groundnut	East Wellega	Warabo	GN07	12	0	0	0	NA
